# Supplementary material for: Cluster correlation based method for lncRNA-disease association prediction
Source: BMC Bioinformatics. 2020 May 11;21:180. doi: 10.1186/s12859-020-3496-8 (PMC7216352; doi:10.1186/s12859-020-3496-8)
Supplement: Supplementary file 2 — Additional file 2. In this file we provide the results of prediction. [file 12859_2020_3496_MOESM2_ESM.xlsx]

## Sheet: Result of prediction
Disease abbreviation	Gene name	C_Score	Size of disease cluster correspoding to gene	Size of gene cluster correspoding to disease	DG_Score
dis_35	2018-09-09	10	1	63	10.1587
dis_181	2018-09-09	6	1	36	6.16667
dis_83	2018-09-09	5	1	15	5.33333
dis_124	2018-09-09	5	1	44	5.11364
dis_98	2018-09-09	4	1	23	4.17391
dis_53	2018-09-09	4	1	29	4.13793
dis_39	ABCC9	13	1	24	13.5417
dis_40	ACE	4	5	1	4.8
dis_81	ACE	4	5	1	4.8
dis_39	ACTN2	13	1	24	13.5417
dis_35	ACVR1B	6	1	63	6.09524
dis_98	AKT1	21	4	23	6.16304
dis_124	AKT1	22	4	44	6
dis_181	AKT1	21	4	36	5.83333
dis_42	AKT1	13	4	7	5.10714
dis_31	AKT1	14	4	10	4.9
dis_83	AKT1	15	4	15	4.75
dis_37	AKT1	12	4	13	3.92308
dis_28	ALK	15	2	15	8.5
dis_35	APC	18	2	63	9.28571
dis_124	APC	12	2	44	6.27273
dis_31	APC	10	2	10	6
dis_42	APC	8	2	7	5.14286
dis_181	APC	9	2	36	4.75
dis_37	APC	8	2	13	4.61538
dis_164	APC	8	2	22	4.36364
dis_7	APC	4	2	2	4
dis_83	APC	7	2	15	3.96667
dis_28	API2	15	1	15	16
dis_35	API2	4	1	63	4.06349
dis_91	API2	4	1	116	4.03448
dis_35	AR	12	2	63	6.19048
dis_164	AR	7	2	22	3.81818
dis_28	ATM	16	2	15	9.06667
dis_181	ATM	14	2	36	7.38889
dis_164	ATM	11	2	22	6
dis_53	ATM	11	2	29	5.87931
dis_124	ATM	11	2	44	5.75
dis_37	ATM	8	2	13	4.61538
dis_91	ATM	9	2	116	4.57759
dis_98	ATM	8	2	23	4.34783
dis_156	ATM	6	2	5	4.2
dis_83	ATM	7	2	15	3.96667
dis_166	ATM	7	2	18	3.88889
dis_35	AURKA	10	1	63	10.1587
dis_98	AURKA	9	1	23	9.3913
dis_31	AURKA	6	1	10	6.6
dis_124	AURKA	6	1	44	6.13636
dis_42	AURKA	5	1	7	5.71429
dis_37	AURKA	4	1	13	4.30769
dis_83	AURKA	4	1	15	4.26667
dis_164	AURKA	4	1	22	4.18182
dis_181	AURKA	4	1	36	4.11111
dis_53	AXIN1	9	1	29	9.31034
dis_35	AXIN1	8	1	63	8.12698
dis_124	AXIN1	6	1	44	6.13636
dis_181	AXIN1	5	1	36	5.13889
dis_31	AXIN1	4	1	10	4.4
dis_37	AXIN1	4	1	13	4.30769
dis_164	AXIN1	4	1	22	4.18182
dis_35	AXIN2	10	1	63	10.1587
dis_98	AXIN2	9	1	23	9.3913
dis_31	AXIN2	6	1	10	6.6
dis_124	AXIN2	6	1	44	6.13636
dis_42	AXIN2	5	1	7	5.71429
dis_37	AXIN2	4	1	13	4.30769
dis_83	AXIN2	4	1	15	4.26667
dis_164	AXIN2	4	1	22	4.18182
dis_181	AXIN2	4	1	36	4.11111
dis_39	BAG3	13	1	24	13.5417
dis_181	BARD1	11	1	36	11.3056
dis_124	BARD1	11	1	44	11.25
dis_164	BARD1	10	1	22	10.4545
dis_53	BARD1	10	1	29	10.3448
dis_98	BARD1	8	1	23	8.34783
dis_31	BARD1	6	1	10	6.6
dis_37	BARD1	6	1	13	6.46154
dis_83	BARD1	6	1	15	6.4
dis_166	BARD1	6	1	18	6.33333
dis_42	BARD1	5	1	7	5.71429
dis_91	BARD1	5	1	116	5.0431
dis_184	BARD1	4	1	13	4.30769
dis_132	BARD1	4	1	15	4.26667
dis_127	BARD1	4	1	47	4.08511
dis_35	BCL10	16	4	63	4.25397
dis_35	BRAF	11	1	63	11.1746
dis_83	BRAF	7	1	15	7.46667
dis_31	BRAF	6	1	10	6.6
dis_98	BRAF	6	1	23	6.26087
dis_53	BRAF	6	1	29	6.2069
dis_164	BRAF	5	1	22	5.22727
dis_42	BRAF	4	1	7	4.57143
dis_184	BRAF	4	1	13	4.30769
dis_181	BRAF	4	1	36	4.11111
dis_35	BRCA1	16	2	63	8.25397
dis_181	BRCA1	9	2	36	4.75
dis_45	BRCA2	6	7	1	6.85714
dis_87	BRCA2	6	7	1	6.85714
dis_88	BRCA2	6	7	1	6.85714
dis_93	BRCA2	6	7	1	6.85714
dis_95	BRCA2	6	7	1	6.85714
dis_104	BRCA2	6	7	1	6.85714
dis_129	BRCA2	6	7	1	6.85714
dis_133	BRCA2	6	7	1	6.85714
dis_207	BRCA2	6	7	1	6.85714
dis_7	BRCA2	8	7	2	5.14286
dis_42	BRCA2	16	7	7	4.57143
dis_143	BRCA2	4	7	1	4.57143
dis_98	BRCA2	24	7	23	4.47205
dis_124	BRCA2	27	7	44	4.47078
dis_31	BRCA2	18	7	10	4.37143
dis_53	BRCA2	24	7	29	4.25616
dis_83	BRCA2	20	7	15	4.19048
dis_37	BRCA2	19	7	13	4.17582
dis_30	BRCA2	6	7	2	3.85714
dis_49	BRCA2	6	7	2	3.85714
dis_139	BRCA2	6	7	2	3.85714
dis_181	BRIP1	11	1	36	11.3056
dis_124	BRIP1	11	1	44	11.25
dis_164	BRIP1	10	1	22	10.4545
dis_53	BRIP1	10	1	29	10.3448
dis_98	BRIP1	8	1	23	8.34783
dis_31	BRIP1	6	1	10	6.6
dis_37	BRIP1	6	1	13	6.46154
dis_83	BRIP1	6	1	15	6.4
dis_166	BRIP1	6	1	18	6.33333
dis_42	BRIP1	5	1	7	5.71429
dis_91	BRIP1	5	1	116	5.0431
dis_184	BRIP1	4	1	13	4.30769
dis_132	BRIP1	4	1	15	4.26667
dis_127	BRIP1	4	1	47	4.08511
dis_35	BUB1B	10	1	63	10.1587
dis_98	BUB1B	9	1	23	9.3913
dis_31	BUB1B	6	1	10	6.6
dis_124	BUB1B	6	1	44	6.13636
dis_42	BUB1B	5	1	7	5.71429
dis_37	BUB1B	4	1	13	4.30769
dis_83	BUB1B	4	1	15	4.26667
dis_164	BUB1B	4	1	22	4.18182
dis_181	BUB1B	4	1	36	4.11111
dis_64	CALR3	13	1	38	13.3421
dis_28	CASP10	15	3	15	6
dis_35	CASP10	13	3	63	4.53968
dis_53	CASP8	25	3	29	9.1954
dis_181	CASP8	20	3	36	7.22222
dis_164	CASP8	19	3	22	7.19697
dis_31	CASP8	16	3	10	6.93333
dis_83	CASP8	16	3	15	6.4
dis_42	CASP8	12	3	7	5.71429
dis_37	CASP8	13	3	13	5.33333
dis_7	CASP8	5	3	2	4.16667
dis_184	CASP8	10	3	13	4.10256
dis_45	CASP8	3	3	1	4
dis_87	CASP8	3	3	1	4
dis_88	CASP8	3	3	1	4
dis_93	CASP8	3	3	1	4
dis_95	CASP8	3	3	1	4
dis_100	CASP8	3	3	1	4
dis_104	CASP8	3	3	1	4
dis_105	CASP8	3	3	1	4
dis_125	CASP8	3	3	1	4
dis_129	CASP8	3	3	1	4
dis_133	CASP8	3	3	1	4
dis_159	CASP8	3	3	1	4
dis_171	CASP8	3	3	1	4
dis_172	CASP8	3	3	1	4
dis_203	CASP8	3	3	1	4
dis_204	CASP8	3	3	1	4
dis_207	CASP8	3	3	1	4
dis_166	CASP8	10	3	18	3.88889
dis_64	CAV3	13	1	38	13.3421
dis_35	CCND1	10	1	63	10.1587
dis_98	CCND1	9	1	23	9.3913
dis_31	CCND1	6	1	10	6.6
dis_124	CCND1	6	1	44	6.13636
dis_42	CCND1	5	1	7	5.71429
dis_37	CCND1	4	1	13	4.30769
dis_83	CCND1	4	1	15	4.26667
dis_164	CCND1	4	1	22	4.18182
dis_181	CCND1	4	1	36	4.11111
dis_35	CD82	11	1	63	11.1746
dis_164	CD82	6	1	22	6.27273
dis_37	CD82	5	1	13	5.38462
dis_98	CD82	5	1	23	5.21739
dis_91	CD82	5	1	116	5.0431
dis_42	CD82	4	1	7	4.57143
dis_31	CD82	4	1	10	4.4
dis_213	CD82	4	1	12	4.33333
dis_83	CD82	4	1	15	4.26667
dis_132	CD82	4	1	15	4.26667
dis_53	CD82	4	1	29	4.13793
dis_124	CD82	4	1	44	4.09091
dis_124	CDH1	28	5	44	6.23636
dis_53	CDH1	24	5	29	5.62759
dis_42	CDH1	16	5	7	5.48571
dis_98	CDH1	21	5	23	5.11304
dis_31	CDH1	17	5	10	5.1
dis_45	CDH1	4	5	1	4.8
dis_87	CDH1	4	5	1	4.8
dis_88	CDH1	4	5	1	4.8
dis_93	CDH1	4	5	1	4.8
dis_95	CDH1	4	5	1	4.8
dis_104	CDH1	4	5	1	4.8
dis_105	CDH1	4	5	1	4.8
dis_125	CDH1	4	5	1	4.8
dis_129	CDH1	4	5	1	4.8
dis_133	CDH1	4	5	1	4.8
dis_159	CDH1	4	5	1	4.8
dis_171	CDH1	4	5	1	4.8
dis_172	CDH1	4	5	1	4.8
dis_203	CDH1	4	5	1	4.8
dis_204	CDH1	4	5	1	4.8
dis_207	CDH1	4	5	1	4.8
dis_37	CDH1	16	5	13	4.43077
dis_181	CDK4	4	1	36	4.11111
dis_35	CDK4	4	1	63	4.06349
dis_35	CDKN2A	11	3	63	3.84127
dis_164	CHEK2	16	3	22	6.06061
dis_124	CHEK2	17	3	44	6.05303
dis_53	CHEK2	16	3	29	5.88506
dis_98	CHEK2	15	3	23	5.65217
dis_31	CHEK2	12	3	10	5.2
dis_37	CHEK2	12	3	13	4.92308
dis_42	CHEK2	10	3	7	4.7619
dis_166	CHEK2	11	3	18	4.27778
dis_83	CHEK2	10	3	15	4
dis_39	CMD1B	13	1	24	13.5417
dis_39	CMD1F	13	1	24	13.5417
dis_39	CMD1H	13	1	24	13.5417
dis_39	CMD1K	13	1	24	13.5417
dis_39	CMD1Q	13	1	24	13.5417
dis_64	CMH17	13	1	38	13.3421
dis_64	CMH21	13	1	38	13.3421
dis_181	CMM	4	1	36	4.11111
dis_35	CMM	4	1	63	4.06349
dis_181	CMM4	4	1	36	4.11111
dis_35	CMM4	4	1	63	4.06349
dis_181	CMM7	4	1	36	4.11111
dis_35	CMM7	4	1	63	4.06349
dis_35	COX4I2	6	1	63	6.09524
dis_28	CTAGE3	15	1	15	16
dis_35	CTAGE3	4	1	63	4.06349
dis_91	CTAGE3	4	1	116	4.03448
dis_35	CTNNB1	18	2	63	9.28571
dis_53	CTNNB1	13	2	29	6.94828
dis_181	CTNNB1	11	2	36	5.80556
dis_124	CTNNB1	11	2	44	5.75
dis_83	CTNNB1	8	2	15	4.53333
dis_42	CTNNB1	6	2	7	3.85714
dis_35	CYP2A6	11	1	63	11.1746
dis_83	CYP2A6	7	1	15	7.46667
dis_31	CYP2A6	6	1	10	6.6
dis_98	CYP2A6	6	1	23	6.26087
dis_53	CYP2A6	6	1	29	6.2069
dis_164	CYP2A6	5	1	22	5.22727
dis_42	CYP2A6	4	1	7	4.57143
dis_184	CYP2A6	4	1	13	4.30769
dis_181	CYP2A6	4	1	36	4.11111
dis_181	DEL11p13	4	1	36	4.11111
dis_39	DES	13	1	24	13.5417
dis_124	DIRC2	4	1	44	4.09091
dis_35	DIRC2	4	1	63	4.06349
dis_35	DLEC1	12	2	63	6.19048
dis_83	DLEC1	8	2	15	4.53333
dis_31	DLEC1	7	2	10	4.2
dis_98	DLEC1	7	2	23	3.80435
dis_39	DMD	13	1	24	13.5417
dis_39	DSG2	13	1	24	13.5417
dis_35	EGFR	11	1	63	11.1746
dis_83	EGFR	7	1	15	7.46667
dis_31	EGFR	6	1	10	6.6
dis_98	EGFR	6	1	23	6.26087
dis_53	EGFR	6	1	29	6.2069
dis_164	EGFR	5	1	22	5.22727
dis_42	EGFR	4	1	7	4.57143
dis_184	EGFR	4	1	13	4.30769
dis_181	EGFR	4	1	36	4.11111
dis_35	EP300	10	1	63	10.1587
dis_98	EP300	9	1	23	9.3913
dis_31	EP300	6	1	10	6.6
dis_124	EP300	6	1	44	6.13636
dis_42	EP300	5	1	7	5.71429
dis_37	EP300	4	1	13	4.30769
dis_83	EP300	4	1	15	4.26667
dis_164	EP300	4	1	22	4.18182
dis_181	EP300	4	1	36	4.11111
dis_35	ERBB2	29	4	63	7.71032
dis_45	ERBB2	4	4	1	5
dis_87	ERBB2	4	4	1	5
dis_88	ERBB2	4	4	1	5
dis_93	ERBB2	4	4	1	5
dis_95	ERBB2	4	4	1	5
dis_104	ERBB2	4	4	1	5
dis_129	ERBB2	4	4	1	5
dis_133	ERBB2	4	4	1	5
dis_207	ERBB2	4	4	1	5
dis_31	ERBB2	13	4	10	4.55
dis_181	ERBB2	16	4	36	4.44444
dis_42	ERBB2	11	4	7	4.32143
dis_53	ERBB2	15	4	29	4.26724
dis_98	ERBB2	14	4	23	4.1087
dis_35	ERCC6	11	1	63	11.1746
dis_83	ERCC6	7	1	15	7.46667
dis_31	ERCC6	6	1	10	6.6
dis_98	ERCC6	6	1	23	6.26087
dis_53	ERCC6	6	1	29	6.2069
dis_164	ERCC6	5	1	22	5.22727
dis_42	ERCC6	4	1	7	4.57143
dis_184	ERCC6	4	1	13	4.30769
dis_181	ERCC6	4	1	36	4.11111
dis_39	EYA4	13	1	24	13.5417
dis_96	F2	3	1	3	4
dis_96	F5	3	1	3	4
dis_124	FGFR2	7	1	44	7.15909
dis_35	FGFR2	6	1	63	6.09524
dis_164	FGFR2	5	1	22	5.22727
dis_31	FGFR2	4	1	10	4.4
dis_53	FGFR2	4	1	29	4.13793
dis_181	FGFR2	4	1	36	4.11111
dis_35	FGFR3	22	4	63	5.84921
dis_45	FGFR3	4	4	1	5
dis_87	FGFR3	4	4	1	5
dis_88	FGFR3	4	4	1	5
dis_93	FGFR3	4	4	1	5
dis_95	FGFR3	4	4	1	5
dis_104	FGFR3	4	4	1	5
dis_129	FGFR3	4	4	1	5
dis_133	FGFR3	4	4	1	5
dis_207	FGFR3	4	4	1	5
dis_98	FGFR3	17	4	23	4.98913
dis_124	FGFR3	17	4	44	4.63636
dis_83	FGFR3	12	4	15	3.8
dis_39	FKTN	13	1	24	13.5417
dis_28	FL1	15	1	15	16
dis_35	FL1	4	1	63	4.06349
dis_91	FL1	4	1	116	4.03448
dis_35	FLCN	14	2	63	7.22222
dis_98	FLCN	11	2	23	5.97826
dis_124	FLCN	10	2	44	5.22727
dis_31	FLCN	8	2	10	4.8
dis_42	FLCN	6	2	7	3.85714
dis_17	FLNA	3	3	1	4
dis_116	FLNA	3	3	1	4
dis_28	FRAT2	15	1	15	16
dis_35	FRAT2	4	1	63	4.06349
dis_91	FRAT2	4	1	116	4.03448
dis_28	FVT1	15	1	15	16
dis_35	FVT1	4	1	63	4.06349
dis_91	FVT1	4	1	116	4.03448
dis_181	GAC1	5	1	36	5.13889
dis_35	GAC1	5	1	63	5.07937
dis_37	GAC1	4	1	13	4.30769
dis_127	GAC1	4	1	47	4.08511
dis_39	GATAD1	13	1	24	13.5417
dis_181	GLI	5	1	36	5.13889
dis_35	GLI	5	1	63	5.07937
dis_37	GLI	4	1	13	4.30769
dis_127	GLI	4	1	47	4.08511
dis_181	GLIPR1	5	1	36	5.13889
dis_35	GLIPR1	5	1	63	5.07937
dis_37	GLIPR1	4	1	13	4.30769
dis_127	GLIPR1	4	1	47	4.08511
dis_181	GLM4	5	1	36	5.13889
dis_35	GLM4	5	1	63	5.07937
dis_37	GLM4	4	1	13	4.30769
dis_127	GLM4	4	1	47	4.08511
dis_181	GLM5	5	1	36	5.13889
dis_35	GLM5	5	1	63	5.07937
dis_37	GLM5	4	1	13	4.30769
dis_127	GLM5	4	1	47	4.08511
dis_181	GLM6	5	1	36	5.13889
dis_35	GLM6	5	1	63	5.07937
dis_37	GLM6	4	1	13	4.30769
dis_127	GLM6	4	1	47	4.08511
dis_181	GLM8	5	1	36	5.13889
dis_35	GLM8	5	1	63	5.07937
dis_37	GLM8	4	1	13	4.30769
dis_127	GLM8	4	1	47	4.08511
dis_181	GLTSCR1	5	1	36	5.13889
dis_35	GLTSCR1	5	1	63	5.07937
dis_37	GLTSCR1	4	1	13	4.30769
dis_127	GLTSCR1	4	1	47	4.08511
dis_181	GLTSCR2	5	1	36	5.13889
dis_35	GLTSCR2	5	1	63	5.07937
dis_37	GLTSCR2	4	1	13	4.30769
dis_127	GLTSCR2	4	1	47	4.08511
dis_35	HIP1	11	1	63	11.1746
dis_164	HIP1	6	1	22	6.27273
dis_37	HIP1	5	1	13	5.38462
dis_98	HIP1	5	1	23	5.21739
dis_91	HIP1	5	1	116	5.0431
dis_42	HIP1	4	1	7	4.57143
dis_31	HIP1	4	1	10	4.4
dis_213	HIP1	4	1	12	4.33333
dis_83	HIP1	4	1	15	4.26667
dis_132	HIP1	4	1	15	4.26667
dis_53	HIP1	4	1	29	4.13793
dis_124	HIP1	4	1	44	4.09091
dis_181	HMMR	11	1	36	11.3056
dis_124	HMMR	11	1	44	11.25
dis_164	HMMR	10	1	22	10.4545
dis_53	HMMR	10	1	29	10.3448
dis_98	HMMR	8	1	23	8.34783
dis_31	HMMR	6	1	10	6.6
dis_37	HMMR	6	1	13	6.46154
dis_83	HMMR	6	1	15	6.4
dis_166	HMMR	6	1	18	6.33333
dis_42	HMMR	5	1	7	5.71429
dis_91	HMMR	5	1	116	5.0431
dis_184	HMMR	4	1	13	4.30769
dis_132	HMMR	4	1	15	4.26667
dis_127	HMMR	4	1	47	4.08511
dis_35	HPC3	11	1	63	11.1746
dis_164	HPC3	6	1	22	6.27273
dis_37	HPC3	5	1	13	5.38462
dis_98	HPC3	5	1	23	5.21739
dis_91	HPC3	5	1	116	5.0431
dis_42	HPC3	4	1	7	4.57143
dis_31	HPC3	4	1	10	4.4
dis_213	HPC3	4	1	12	4.33333
dis_83	HPC3	4	1	15	4.26667
dis_132	HPC3	4	1	15	4.26667
dis_53	HPC3	4	1	29	4.13793
dis_124	HPC3	4	1	44	4.09091
dis_35	HPC4	11	1	63	11.1746
dis_164	HPC4	6	1	22	6.27273
dis_37	HPC4	5	1	13	5.38462
dis_98	HPC4	5	1	23	5.21739
dis_91	HPC4	5	1	116	5.0431
dis_42	HPC4	4	1	7	4.57143
dis_31	HPC4	4	1	10	4.4
dis_213	HPC4	4	1	12	4.33333
dis_83	HPC4	4	1	15	4.26667
dis_132	HPC4	4	1	15	4.26667
dis_53	HPC4	4	1	29	4.13793
dis_124	HPC4	4	1	44	4.09091
dis_35	HPC5	11	1	63	11.1746
dis_164	HPC5	6	1	22	6.27273
dis_37	HPC5	5	1	13	5.38462
dis_98	HPC5	5	1	23	5.21739
dis_91	HPC5	5	1	116	5.0431
dis_42	HPC5	4	1	7	4.57143
dis_31	HPC5	4	1	10	4.4
dis_213	HPC5	4	1	12	4.33333
dis_83	HPC5	4	1	15	4.26667
dis_132	HPC5	4	1	15	4.26667
dis_53	HPC5	4	1	29	4.13793
dis_124	HPC5	4	1	44	4.09091
dis_35	HPC6	11	1	63	11.1746
dis_164	HPC6	6	1	22	6.27273
dis_37	HPC6	5	1	13	5.38462
dis_98	HPC6	5	1	23	5.21739
dis_91	HPC6	5	1	116	5.0431
dis_42	HPC6	4	1	7	4.57143
dis_31	HPC6	4	1	10	4.4
dis_213	HPC6	4	1	12	4.33333
dis_83	HPC6	4	1	15	4.26667
dis_132	HPC6	4	1	15	4.26667
dis_53	HPC6	4	1	29	4.13793
dis_124	HPC6	4	1	44	4.09091
dis_35	HPCQTL19	11	1	63	11.1746
dis_164	HPCQTL19	6	1	22	6.27273
dis_37	HPCQTL19	5	1	13	5.38462
dis_98	HPCQTL19	5	1	23	5.21739
dis_91	HPCQTL19	5	1	116	5.0431
dis_42	HPCQTL19	4	1	7	4.57143
dis_31	HPCQTL19	4	1	10	4.4
dis_213	HPCQTL19	4	1	12	4.33333
dis_83	HPCQTL19	4	1	15	4.26667
dis_132	HPCQTL19	4	1	15	4.26667
dis_53	HPCQTL19	4	1	29	4.13793
dis_124	HPCQTL19	4	1	44	4.09091
dis_53	HRAS	6	1	29	6.2069
dis_124	HRAS	6	1	44	6.13636
dis_35	HRAS	6	1	63	6.09524
dis_42	HRAS	5	1	7	5.71429
dis_83	HRAS	4	1	15	4.26667
dis_98	HRAS	4	1	23	4.17391
dis_181	HRAS	4	1	36	4.11111
dis_208	IDDM1	4	1	8	4.5
dis_28	IL17D	15	1	15	16
dis_35	IL17D	4	1	63	4.06349
dis_91	IL17D	4	1	116	4.03448
dis_124	IL1B	7	1	44	7.15909
dis_35	IL1B	6	1	63	6.09524
dis_164	IL1B	5	1	22	5.22727
dis_31	IL1B	4	1	10	4.4
dis_53	IL1B	4	1	29	4.13793
dis_181	IL1B	4	1	36	4.11111
dis_28	IL21R	15	1	15	16
dis_35	IL21R	4	1	63	4.06349
dis_91	IL21R	4	1	116	4.03448
dis_208	IL6	4	1	8	4.5
dis_61	INS	4	1	8	4.5
dis_35	IRF1	18	3	63	6.28571
dis_31	IRF1	11	3	10	4.76667
dis_53	IRF1	11	3	29	4.04598
dis_164	IRF1	10	3	22	3.78788
dis_98	IRF1	10	3	23	3.76812
dis_35	KLF6	17	2	63	8.76984
dis_164	KLF6	11	2	22	6
dis_124	KLF6	11	2	44	5.75
dis_31	KLF6	8	2	10	4.8
dis_42	KLF6	7	2	7	4.5
dis_98	KLF6	8	2	23	4.34783
dis_53	KLF6	8	2	29	4.27586
dis_37	KLF6	7	2	13	4.03846
dis_28	KLHDC8B	15	2	15	8.5
dis_53	KRAS	28	5	29	6.56552
dis_42	KRAS	18	5	7	6.17143
dis_164	KRAS	25	5	22	6.13636
dis_181	KRAS	26	5	36	5.92222
dis_98	KRAS	23	5	23	5.6
dis_45	KRAS	4	5	1	4.8
dis_87	KRAS	4	5	1	4.8
dis_88	KRAS	4	5	1	4.8
dis_93	KRAS	4	5	1	4.8
dis_95	KRAS	4	5	1	4.8
dis_104	KRAS	4	5	1	4.8
dis_105	KRAS	4	5	1	4.8
dis_125	KRAS	4	5	1	4.8
dis_129	KRAS	4	5	1	4.8
dis_133	KRAS	4	5	1	4.8
dis_159	KRAS	4	5	1	4.8
dis_167	KRAS	4	5	1	4.8
dis_171	KRAS	4	5	1	4.8
dis_172	KRAS	4	5	1	4.8
dis_203	KRAS	4	5	1	4.8
dis_204	KRAS	4	5	1	4.8
dis_207	KRAS	4	5	1	4.8
dis_37	KRAS	16	5	13	4.43077
dis_7	KRAS	6	5	2	4.2
dis_39	LDB3	13	1	24	13.5417
dis_181	LGI1	5	1	36	5.13889
dis_35	LGI1	5	1	63	5.07937
dis_37	LGI1	4	1	13	4.30769
dis_127	LGI1	4	1	47	4.08511
dis_181	LGI2	5	1	36	5.13889
dis_35	LGI2	5	1	63	5.07937
dis_37	LGI2	4	1	13	4.30769
dis_127	LGI2	4	1	47	4.08511
dis_181	LGI3	5	1	36	5.13889
dis_35	LGI3	5	1	63	5.07937
dis_37	LGI3	4	1	13	4.30769
dis_127	LGI3	4	1	47	4.08511
dis_181	LGI4	5	1	36	5.13889
dis_35	LGI4	5	1	63	5.07937
dis_37	LGI4	4	1	13	4.30769
dis_127	LGI4	4	1	47	4.08511
dis_39	LMNA	13	1	24	13.5417
dis_181	lnc_10	11	1	36	11.3056
dis_124	lnc_10	11	1	44	11.25
dis_164	lnc_10	10	1	22	10.4545
dis_53	lnc_10	10	1	29	10.3448
dis_98	lnc_10	8	1	23	8.34783
dis_31	lnc_10	6	1	10	6.6
dis_37	lnc_10	6	1	13	6.46154
dis_83	lnc_10	6	1	15	6.4
dis_166	lnc_10	6	1	18	6.33333
dis_42	lnc_10	5	1	7	5.71429
dis_91	lnc_10	5	1	116	5.0431
dis_184	lnc_10	4	1	13	4.30769
dis_132	lnc_10	4	1	15	4.26667
dis_127	lnc_10	4	1	47	4.08511
dis_53	lnc_100	9	2	29	4.81034
dis_35	lnc_100	8	2	63	4.12698
dis_181	lnc_101	11	2	36	5.80556
dis_124	lnc_101	11	2	44	5.75
dis_164	lnc_101	10	2	22	5.45455
dis_53	lnc_101	10	2	29	5.34483
dis_98	lnc_101	8	2	23	4.34783
dis_181	lnc_102	5	1	36	5.13889
dis_35	lnc_102	5	1	63	5.07937
dis_37	lnc_102	4	1	13	4.30769
dis_127	lnc_102	4	1	47	4.08511
dis_35	lnc_103	6	1	63	6.09524
dis_181	lnc_103	5	1	36	5.13889
dis_98	lnc_103	4	1	23	4.17391
dis_53	lnc_103	4	1	29	4.13793
dis_91	lnc_103	4	1	116	4.03448
dis_181	lnc_106	5	1	36	5.13889
dis_35	lnc_106	5	1	63	5.07937
dis_37	lnc_106	4	1	13	4.30769
dis_127	lnc_106	4	1	47	4.08511
dis_181	lnc_107	5	1	36	5.13889
dis_35	lnc_107	5	1	63	5.07937
dis_37	lnc_107	4	1	13	4.30769
dis_127	lnc_107	4	1	47	4.08511
dis_181	lnc_108	5	1	36	5.13889
dis_35	lnc_108	5	1	63	5.07937
dis_37	lnc_108	4	1	13	4.30769
dis_127	lnc_108	4	1	47	4.08511
dis_181	lnc_109	5	1	36	5.13889
dis_35	lnc_109	5	1	63	5.07937
dis_37	lnc_109	4	1	13	4.30769
dis_127	lnc_109	4	1	47	4.08511
dis_35	lnc_11	11	1	63	11.1746
dis_83	lnc_11	7	1	15	7.46667
dis_31	lnc_11	6	1	10	6.6
dis_98	lnc_11	6	1	23	6.26087
dis_53	lnc_11	6	1	29	6.2069
dis_164	lnc_11	5	1	22	5.22727
dis_42	lnc_11	4	1	7	4.57143
dis_184	lnc_11	4	1	13	4.30769
dis_181	lnc_11	4	1	36	4.11111
dis_181	lnc_110	5	1	36	5.13889
dis_35	lnc_110	5	1	63	5.07937
dis_37	lnc_110	4	1	13	4.30769
dis_127	lnc_110	4	1	47	4.08511
dis_40	lnc_112	4	8	1	4.5
dis_81	lnc_112	4	8	1	4.5
dis_143	lnc_112	4	8	1	4.5
dis_37	lnc_112	19	8	13	3.83654
dis_181	lnc_115	5	1	36	5.13889
dis_35	lnc_115	5	1	63	5.07937
dis_37	lnc_115	4	1	13	4.30769
dis_127	lnc_115	4	1	47	4.08511
dis_100	lnc_116	10	39	1	10.2564
dis_105	lnc_116	9	39	1	9.23077
dis_125	lnc_116	9	39	1	9.23077
dis_159	lnc_116	9	39	1	9.23077
dis_171	lnc_116	9	39	1	9.23077
dis_172	lnc_116	9	39	1	9.23077
dis_203	lnc_116	9	39	1	9.23077
dis_204	lnc_116	9	39	1	9.23077
dis_167	lnc_116	6	39	1	6.15385
dis_10	lnc_116	10	39	2	5.25641
dis_48	lnc_116	10	39	2	5.25641
dis_140	lnc_116	10	39	2	5.25641
dis_210	lnc_116	10	39	2	5.25641
dis_40	lnc_116	5	39	1	5.12821
dis_81	lnc_116	5	39	1	5.12821
dis_17	lnc_116	4	39	1	4.10256
dis_116	lnc_116	4	39	1	4.10256
dis_143	lnc_116	4	39	1	4.10256
dis_181	lnc_12	5	1	36	5.13889
dis_35	lnc_12	5	1	63	5.07937
dis_37	lnc_12	4	1	13	4.30769
dis_127	lnc_12	4	1	47	4.08511
dis_124	lnc_120	4	1	44	4.09091
dis_35	lnc_120	4	1	63	4.06349
dis_35	lnc_123	10	1	63	10.1587
dis_181	lnc_123	6	1	36	6.16667
dis_83	lnc_123	5	1	15	5.33333
dis_124	lnc_123	5	1	44	5.11364
dis_98	lnc_123	4	1	23	4.17391
dis_53	lnc_123	4	1	29	4.13793
dis_124	lnc_124	26	5	44	5.79091
dis_31	lnc_124	19	5	10	5.7
dis_181	lnc_124	25	5	36	5.69444
dis_42	lnc_124	15	5	7	5.14286
dis_164	lnc_124	20	5	22	4.90909
dis_7	lnc_124	7	5	2	4.9
dis_45	lnc_124	4	5	1	4.8
dis_87	lnc_124	4	5	1	4.8
dis_88	lnc_124	4	5	1	4.8
dis_93	lnc_124	4	5	1	4.8
dis_95	lnc_124	4	5	1	4.8
dis_100	lnc_124	4	5	1	4.8
dis_104	lnc_124	4	5	1	4.8
dis_129	lnc_124	4	5	1	4.8
dis_133	lnc_124	4	5	1	4.8
dis_207	lnc_124	4	5	1	4.8
dis_83	lnc_124	15	5	15	4
dis_181	lnc_125	8	2	36	4.22222
dis_35	lnc_125	8	2	63	4.12698
dis_53	lnc_127	9	2	29	4.81034
dis_35	lnc_127	8	2	63	4.12698
dis_181	lnc_13	5	1	36	5.13889
dis_35	lnc_13	5	1	63	5.07937
dis_37	lnc_13	4	1	13	4.30769
dis_127	lnc_13	4	1	47	4.08511
dis_35	lnc_131	24	4	63	6.38095
dis_100	lnc_131	4	4	1	5
dis_53	lnc_131	16	4	29	4.55172
dis_37	lnc_131	13	4	13	4.25
dis_31	lnc_131	11	4	10	3.85
dis_164	lnc_131	13	4	22	3.84091
dis_98	lnc_134	19	4	23	5.57609
dis_124	lnc_134	19	4	44	5.18182
dis_45	lnc_134	4	4	1	5
dis_87	lnc_134	4	4	1	5
dis_88	lnc_134	4	4	1	5
dis_93	lnc_134	4	4	1	5
dis_95	lnc_134	4	4	1	5
dis_104	lnc_134	4	4	1	5
dis_129	lnc_134	4	4	1	5
dis_133	lnc_134	4	4	1	5
dis_207	lnc_134	4	4	1	5
dis_31	lnc_134	14	4	10	4.9
dis_164	lnc_134	16	4	22	4.72727
dis_181	lnc_134	17	4	36	4.72222
dis_42	lnc_134	12	4	7	4.71429
dis_7	lnc_134	6	4	2	4.5
dis_37	lnc_134	12	4	13	3.92308
dis_83	lnc_134	12	4	15	3.8
dis_181	lnc_137	4	1	36	4.11111
dis_35	lnc_137	4	1	63	4.06349
dis_35	lnc_14	11	1	63	11.1746
dis_83	lnc_14	7	1	15	7.46667
dis_31	lnc_14	6	1	10	6.6
dis_98	lnc_14	6	1	23	6.26087
dis_53	lnc_14	6	1	29	6.2069
dis_164	lnc_14	5	1	22	5.22727
dis_42	lnc_14	4	1	7	4.57143
dis_184	lnc_14	4	1	13	4.30769
dis_181	lnc_14	4	1	36	4.11111
dis_35	lnc_141	15	4	63	3.98809
dis_53	lnc_142	9	1	29	9.31034
dis_35	lnc_142	8	1	63	8.12698
dis_124	lnc_142	6	1	44	6.13636
dis_181	lnc_142	5	1	36	5.13889
dis_31	lnc_142	4	1	10	4.4
dis_37	lnc_142	4	1	13	4.30769
dis_164	lnc_142	4	1	22	4.18182
dis_181	lnc_143	5	1	36	5.13889
dis_35	lnc_143	5	1	63	5.07937
dis_37	lnc_143	4	1	13	4.30769
dis_127	lnc_143	4	1	47	4.08511
dis_181	lnc_144	5	1	36	5.13889
dis_35	lnc_144	5	1	63	5.07937
dis_37	lnc_144	4	1	13	4.30769
dis_127	lnc_144	4	1	47	4.08511
dis_181	lnc_145	5	1	36	5.13889
dis_35	lnc_145	5	1	63	5.07937
dis_37	lnc_145	4	1	13	4.30769
dis_127	lnc_145	4	1	47	4.08511
dis_181	lnc_146	5	1	36	5.13889
dis_35	lnc_146	5	1	63	5.07937
dis_37	lnc_146	4	1	13	4.30769
dis_127	lnc_146	4	1	47	4.08511
dis_181	lnc_147	5	1	36	5.13889
dis_35	lnc_147	5	1	63	5.07937
dis_37	lnc_147	4	1	13	4.30769
dis_127	lnc_147	4	1	47	4.08511
dis_181	lnc_148	5	1	36	5.13889
dis_35	lnc_148	5	1	63	5.07937
dis_37	lnc_148	4	1	13	4.30769
dis_127	lnc_148	4	1	47	4.08511
dis_181	lnc_149	5	1	36	5.13889
dis_35	lnc_149	5	1	63	5.07937
dis_37	lnc_149	4	1	13	4.30769
dis_127	lnc_149	4	1	47	4.08511
dis_35	lnc_15	11	1	63	11.1746
dis_83	lnc_15	7	1	15	7.46667
dis_31	lnc_15	6	1	10	6.6
dis_98	lnc_15	6	1	23	6.26087
dis_53	lnc_15	6	1	29	6.2069
dis_164	lnc_15	5	1	22	5.22727
dis_42	lnc_15	4	1	7	4.57143
dis_184	lnc_15	4	1	13	4.30769
dis_181	lnc_15	4	1	36	4.11111
dis_181	lnc_150	5	1	36	5.13889
dis_35	lnc_150	5	1	63	5.07937
dis_37	lnc_150	4	1	13	4.30769
dis_127	lnc_150	4	1	47	4.08511
dis_181	lnc_151	5	1	36	5.13889
dis_35	lnc_151	5	1	63	5.07937
dis_37	lnc_151	4	1	13	4.30769
dis_127	lnc_151	4	1	47	4.08511
dis_181	lnc_152	5	1	36	5.13889
dis_35	lnc_152	5	1	63	5.07937
dis_37	lnc_152	4	1	13	4.30769
dis_127	lnc_152	4	1	47	4.08511
dis_181	lnc_153	5	1	36	5.13889
dis_35	lnc_153	5	1	63	5.07937
dis_37	lnc_153	4	1	13	4.30769
dis_127	lnc_153	4	1	47	4.08511
dis_181	lnc_154	5	1	36	5.13889
dis_35	lnc_154	5	1	63	5.07937
dis_37	lnc_154	4	1	13	4.30769
dis_127	lnc_154	4	1	47	4.08511
dis_181	lnc_155	5	1	36	5.13889
dis_35	lnc_155	5	1	63	5.07937
dis_37	lnc_155	4	1	13	4.30769
dis_127	lnc_155	4	1	47	4.08511
dis_181	lnc_156	5	1	36	5.13889
dis_35	lnc_156	5	1	63	5.07937
dis_37	lnc_156	4	1	13	4.30769
dis_127	lnc_156	4	1	47	4.08511
dis_181	lnc_157	5	1	36	5.13889
dis_35	lnc_157	5	1	63	5.07937
dis_37	lnc_157	4	1	13	4.30769
dis_127	lnc_157	4	1	47	4.08511
dis_181	lnc_158	5	1	36	5.13889
dis_35	lnc_158	5	1	63	5.07937
dis_37	lnc_158	4	1	13	4.30769
dis_127	lnc_158	4	1	47	4.08511
dis_181	lnc_159	5	1	36	5.13889
dis_35	lnc_159	5	1	63	5.07937
dis_37	lnc_159	4	1	13	4.30769
dis_127	lnc_159	4	1	47	4.08511
dis_181	lnc_160	5	1	36	5.13889
dis_35	lnc_160	5	1	63	5.07937
dis_37	lnc_160	4	1	13	4.30769
dis_127	lnc_160	4	1	47	4.08511
dis_181	lnc_161	5	1	36	5.13889
dis_35	lnc_161	5	1	63	5.07937
dis_37	lnc_161	4	1	13	4.30769
dis_127	lnc_161	4	1	47	4.08511
dis_181	lnc_162	5	1	36	5.13889
dis_35	lnc_162	5	1	63	5.07937
dis_37	lnc_162	4	1	13	4.30769
dis_127	lnc_162	4	1	47	4.08511
dis_181	lnc_163	5	1	36	5.13889
dis_35	lnc_163	5	1	63	5.07937
dis_37	lnc_163	4	1	13	4.30769
dis_127	lnc_163	4	1	47	4.08511
dis_181	lnc_164	5	1	36	5.13889
dis_35	lnc_164	5	1	63	5.07937
dis_37	lnc_164	4	1	13	4.30769
dis_127	lnc_164	4	1	47	4.08511
dis_181	lnc_165	5	1	36	5.13889
dis_35	lnc_165	5	1	63	5.07937
dis_37	lnc_165	4	1	13	4.30769
dis_127	lnc_165	4	1	47	4.08511
dis_181	lnc_166	5	1	36	5.13889
dis_35	lnc_166	5	1	63	5.07937
dis_37	lnc_166	4	1	13	4.30769
dis_127	lnc_166	4	1	47	4.08511
dis_181	lnc_167	5	1	36	5.13889
dis_35	lnc_167	5	1	63	5.07937
dis_37	lnc_167	4	1	13	4.30769
dis_127	lnc_167	4	1	47	4.08511
dis_181	lnc_168	5	1	36	5.13889
dis_35	lnc_168	5	1	63	5.07937
dis_37	lnc_168	4	1	13	4.30769
dis_127	lnc_168	4	1	47	4.08511
dis_181	lnc_169	5	1	36	5.13889
dis_35	lnc_169	5	1	63	5.07937
dis_37	lnc_169	4	1	13	4.30769
dis_127	lnc_169	4	1	47	4.08511
dis_181	lnc_17	5	1	36	5.13889
dis_35	lnc_17	5	1	63	5.07937
dis_37	lnc_17	4	1	13	4.30769
dis_127	lnc_17	4	1	47	4.08511
dis_181	lnc_170	5	1	36	5.13889
dis_35	lnc_170	5	1	63	5.07937
dis_37	lnc_170	4	1	13	4.30769
dis_127	lnc_170	4	1	47	4.08511
dis_181	lnc_171	5	1	36	5.13889
dis_35	lnc_171	5	1	63	5.07937
dis_37	lnc_171	4	1	13	4.30769
dis_127	lnc_171	4	1	47	4.08511
dis_181	lnc_172	5	1	36	5.13889
dis_35	lnc_172	5	1	63	5.07937
dis_37	lnc_172	4	1	13	4.30769
dis_127	lnc_172	4	1	47	4.08511
dis_181	lnc_173	5	1	36	5.13889
dis_35	lnc_173	5	1	63	5.07937
dis_37	lnc_173	4	1	13	4.30769
dis_127	lnc_173	4	1	47	4.08511
dis_181	lnc_174	5	1	36	5.13889
dis_35	lnc_174	5	1	63	5.07937
dis_37	lnc_174	4	1	13	4.30769
dis_127	lnc_174	4	1	47	4.08511
dis_181	lnc_175	5	1	36	5.13889
dis_35	lnc_175	5	1	63	5.07937
dis_37	lnc_175	4	1	13	4.30769
dis_127	lnc_175	4	1	47	4.08511
dis_181	lnc_177	17	2	36	8.97222
dis_124	lnc_177	16	2	44	8.36364
dis_53	lnc_177	14	2	29	7.48276
dis_98	lnc_177	12	2	23	6.52174
dis_83	lnc_177	11	2	15	6.23333
dis_42	lnc_177	8	2	7	5.14286
dis_166	lnc_177	9	2	18	5
dis_31	lnc_177	8	2	10	4.8
dis_37	lnc_177	8	2	13	4.61538
dis_181	lnc_178	5	1	36	5.13889
dis_35	lnc_178	5	1	63	5.07937
dis_37	lnc_178	4	1	13	4.30769
dis_127	lnc_178	4	1	47	4.08511
dis_45	lnc_180	8	13	1	8.61538
dis_87	lnc_180	8	13	1	8.61538
dis_88	lnc_180	8	13	1	8.61538
dis_93	lnc_180	8	13	1	8.61538
dis_95	lnc_180	8	13	1	8.61538
dis_100	lnc_180	8	13	1	8.61538
dis_104	lnc_180	8	13	1	8.61538
dis_129	lnc_180	8	13	1	8.61538
dis_133	lnc_180	8	13	1	8.61538
dis_207	lnc_180	8	13	1	8.61538
dis_105	lnc_180	7	13	1	7.53846
dis_125	lnc_180	7	13	1	7.53846
dis_159	lnc_180	7	13	1	7.53846
dis_171	lnc_180	7	13	1	7.53846
dis_172	lnc_180	7	13	1	7.53846
dis_203	lnc_180	7	13	1	7.53846
dis_204	lnc_180	7	13	1	7.53846
dis_7	lnc_180	13	13	2	7.5
dis_167	lnc_180	5	13	1	5.38462
dis_83	lnc_180	35	13	15	5.02564
dis_164	lnc_180	41	13	22	5.01748
dis_30	lnc_180	8	13	2	4.61538
dis_48	lnc_180	8	13	2	4.61538
dis_49	lnc_180	8	13	2	4.61538
dis_139	lnc_180	8	13	2	4.61538
dis_40	lnc_180	4	13	1	4.30769
dis_81	lnc_180	4	13	1	4.30769
dis_143	lnc_180	4	13	1	4.30769
dis_10	lnc_180	7	13	2	4.03846
dis_140	lnc_180	7	13	2	4.03846
dis_35	lnc_181	6	1	63	6.09524
dis_45	lnc_182	10	23	1	10.4348
dis_87	lnc_182	10	23	1	10.4348
dis_88	lnc_182	10	23	1	10.4348
dis_93	lnc_182	10	23	1	10.4348
dis_95	lnc_182	10	23	1	10.4348
dis_104	lnc_182	10	23	1	10.4348
dis_129	lnc_182	10	23	1	10.4348
dis_133	lnc_182	10	23	1	10.4348
dis_207	lnc_182	10	23	1	10.4348
dis_105	lnc_182	7	23	1	7.30435
dis_125	lnc_182	7	23	1	7.30435
dis_159	lnc_182	7	23	1	7.30435
dis_171	lnc_182	7	23	1	7.30435
dis_172	lnc_182	7	23	1	7.30435
dis_203	lnc_182	7	23	1	7.30435
dis_204	lnc_182	7	23	1	7.30435
dis_7	lnc_182	13	23	2	7.06522
dis_42	lnc_182	34	23	7	6.3354
dis_40	lnc_182	6	23	1	6.26087
dis_81	lnc_182	6	23	1	6.26087
dis_30	lnc_182	10	23	2	5.43478
dis_49	lnc_182	10	23	2	5.43478
dis_139	lnc_182	10	23	2	5.43478
dis_143	lnc_182	5	23	1	5.21739
dis_210	lnc_182	9	23	2	4.8913
dis_10	lnc_182	8	23	2	4.34783
dis_140	lnc_182	8	23	2	4.34783
dis_167	lnc_182	4	23	1	4.17391
dis_145	lnc_182	11	23	3	4.14493
dis_131	lnc_182	14	23	4	4.1087
dis_22	lnc_182	16	23	5	3.89565
dis_83	lnc_182	35	23	15	3.85507
dis_28	lnc_187	16	4	15	5.06667
dis_35	lnc_187	15	4	63	3.98809
dis_181	lnc_188	11	1	36	11.3056
dis_124	lnc_188	11	1	44	11.25
dis_164	lnc_188	10	1	22	10.4545
dis_53	lnc_188	10	1	29	10.3448
dis_98	lnc_188	8	1	23	8.34783
dis_31	lnc_188	6	1	10	6.6
dis_37	lnc_188	6	1	13	6.46154
dis_83	lnc_188	6	1	15	6.4
dis_166	lnc_188	6	1	18	6.33333
dis_42	lnc_188	5	1	7	5.71429
dis_91	lnc_188	5	1	116	5.0431
dis_184	lnc_188	4	1	13	4.30769
dis_132	lnc_188	4	1	15	4.26667
dis_127	lnc_188	4	1	47	4.08511
dis_35	lnc_19	11	1	63	11.1746
dis_83	lnc_19	7	1	15	7.46667
dis_31	lnc_19	6	1	10	6.6
dis_98	lnc_19	6	1	23	6.26087
dis_53	lnc_19	6	1	29	6.2069
dis_164	lnc_19	5	1	22	5.22727
dis_42	lnc_19	4	1	7	4.57143
dis_184	lnc_19	4	1	13	4.30769
dis_181	lnc_19	4	1	36	4.11111
dis_181	lnc_192	5	1	36	5.13889
dis_35	lnc_192	5	1	63	5.07937
dis_37	lnc_192	4	1	13	4.30769
dis_127	lnc_192	4	1	47	4.08511
dis_181	lnc_193	5	1	36	5.13889
dis_35	lnc_193	5	1	63	5.07937
dis_37	lnc_193	4	1	13	4.30769
dis_127	lnc_193	4	1	47	4.08511
dis_181	lnc_194	5	1	36	5.13889
dis_35	lnc_194	5	1	63	5.07937
dis_37	lnc_194	4	1	13	4.30769
dis_127	lnc_194	4	1	47	4.08511
dis_181	lnc_195	5	1	36	5.13889
dis_35	lnc_195	5	1	63	5.07937
dis_37	lnc_195	4	1	13	4.30769
dis_127	lnc_195	4	1	47	4.08511
dis_181	lnc_196	5	1	36	5.13889
dis_35	lnc_196	5	1	63	5.07937
dis_37	lnc_196	4	1	13	4.30769
dis_127	lnc_196	4	1	47	4.08511
dis_181	lnc_197	5	1	36	5.13889
dis_35	lnc_197	5	1	63	5.07937
dis_37	lnc_197	4	1	13	4.30769
dis_127	lnc_197	4	1	47	4.08511
dis_35	lnc_20	11	1	63	11.1746
dis_83	lnc_20	7	1	15	7.46667
dis_31	lnc_20	6	1	10	6.6
dis_98	lnc_20	6	1	23	6.26087
dis_53	lnc_20	6	1	29	6.2069
dis_164	lnc_20	5	1	22	5.22727
dis_42	lnc_20	4	1	7	4.57143
dis_184	lnc_20	4	1	13	4.30769
dis_181	lnc_20	4	1	36	4.11111
dis_35	lnc_201	10	1	63	10.1587
dis_98	lnc_201	9	1	23	9.3913
dis_31	lnc_201	6	1	10	6.6
dis_124	lnc_201	6	1	44	6.13636
dis_42	lnc_201	5	1	7	5.71429
dis_37	lnc_201	4	1	13	4.30769
dis_83	lnc_201	4	1	15	4.26667
dis_164	lnc_201	4	1	22	4.18182
dis_181	lnc_201	4	1	36	4.11111
dis_181	lnc_202	11	1	36	11.3056
dis_124	lnc_202	11	1	44	11.25
dis_164	lnc_202	10	1	22	10.4545
dis_53	lnc_202	10	1	29	10.3448
dis_98	lnc_202	8	1	23	8.34783
dis_31	lnc_202	6	1	10	6.6
dis_37	lnc_202	6	1	13	6.46154
dis_83	lnc_202	6	1	15	6.4
dis_166	lnc_202	6	1	18	6.33333
dis_42	lnc_202	5	1	7	5.71429
dis_91	lnc_202	5	1	116	5.0431
dis_184	lnc_202	4	1	13	4.30769
dis_132	lnc_202	4	1	15	4.26667
dis_127	lnc_202	4	1	47	4.08511
dis_181	lnc_203	5	1	36	5.13889
dis_35	lnc_203	5	1	63	5.07937
dis_37	lnc_203	4	1	13	4.30769
dis_127	lnc_203	4	1	47	4.08511
dis_181	lnc_204	5	1	36	5.13889
dis_35	lnc_204	5	1	63	5.07937
dis_37	lnc_204	4	1	13	4.30769
dis_127	lnc_204	4	1	47	4.08511
dis_35	lnc_205	11	1	63	11.1746
dis_164	lnc_205	6	1	22	6.27273
dis_37	lnc_205	5	1	13	5.38462
dis_98	lnc_205	5	1	23	5.21739
dis_91	lnc_205	5	1	116	5.0431
dis_42	lnc_205	4	1	7	4.57143
dis_31	lnc_205	4	1	10	4.4
dis_213	lnc_205	4	1	12	4.33333
dis_83	lnc_205	4	1	15	4.26667
dis_132	lnc_205	4	1	15	4.26667
dis_53	lnc_205	4	1	29	4.13793
dis_124	lnc_205	4	1	44	4.09091
dis_35	lnc_206	11	1	63	11.1746
dis_164	lnc_206	6	1	22	6.27273
dis_37	lnc_206	5	1	13	5.38462
dis_98	lnc_206	5	1	23	5.21739
dis_91	lnc_206	5	1	116	5.0431
dis_42	lnc_206	4	1	7	4.57143
dis_31	lnc_206	4	1	10	4.4
dis_213	lnc_206	4	1	12	4.33333
dis_83	lnc_206	4	1	15	4.26667
dis_132	lnc_206	4	1	15	4.26667
dis_53	lnc_206	4	1	29	4.13793
dis_124	lnc_206	4	1	44	4.09091
dis_35	lnc_207	11	1	63	11.1746
dis_164	lnc_207	6	1	22	6.27273
dis_37	lnc_207	5	1	13	5.38462
dis_98	lnc_207	5	1	23	5.21739
dis_91	lnc_207	5	1	116	5.0431
dis_42	lnc_207	4	1	7	4.57143
dis_31	lnc_207	4	1	10	4.4
dis_213	lnc_207	4	1	12	4.33333
dis_83	lnc_207	4	1	15	4.26667
dis_132	lnc_207	4	1	15	4.26667
dis_53	lnc_207	4	1	29	4.13793
dis_124	lnc_207	4	1	44	4.09091
dis_124	lnc_22	4	1	44	4.09091
dis_35	lnc_22	4	1	63	4.06349
dis_35	lnc_234	11	1	63	11.1746
dis_164	lnc_234	6	1	22	6.27273
dis_37	lnc_234	5	1	13	5.38462
dis_98	lnc_234	5	1	23	5.21739
dis_91	lnc_234	5	1	116	5.0431
dis_42	lnc_234	4	1	7	4.57143
dis_31	lnc_234	4	1	10	4.4
dis_213	lnc_234	4	1	12	4.33333
dis_83	lnc_234	4	1	15	4.26667
dis_132	lnc_234	4	1	15	4.26667
dis_53	lnc_234	4	1	29	4.13793
dis_124	lnc_234	4	1	44	4.09091
dis_53	lnc_26	9	1	29	9.31034
dis_35	lnc_26	8	1	63	8.12698
dis_124	lnc_26	6	1	44	6.13636
dis_181	lnc_26	5	1	36	5.13889
dis_31	lnc_26	4	1	10	4.4
dis_37	lnc_26	4	1	13	4.30769
dis_164	lnc_26	4	1	22	4.18182
dis_53	lnc_27	9	1	29	9.31034
dis_35	lnc_27	8	1	63	8.12698
dis_124	lnc_27	6	1	44	6.13636
dis_181	lnc_27	5	1	36	5.13889
dis_31	lnc_27	4	1	10	4.4
dis_37	lnc_27	4	1	13	4.30769
dis_164	lnc_27	4	1	22	4.18182
dis_181	lnc_28	5	1	36	5.13889
dis_35	lnc_28	5	1	63	5.07937
dis_37	lnc_28	4	1	13	4.30769
dis_127	lnc_28	4	1	47	4.08511
dis_181	lnc_29	5	1	36	5.13889
dis_35	lnc_29	5	1	63	5.07937
dis_37	lnc_29	4	1	13	4.30769
dis_127	lnc_29	4	1	47	4.08511
dis_35	lnc_30	11	1	63	11.1746
dis_83	lnc_30	7	1	15	7.46667
dis_31	lnc_30	6	1	10	6.6
dis_98	lnc_30	6	1	23	6.26087
dis_53	lnc_30	6	1	29	6.2069
dis_164	lnc_30	5	1	22	5.22727
dis_42	lnc_30	4	1	7	4.57143
dis_184	lnc_30	4	1	13	4.30769
dis_181	lnc_30	4	1	36	4.11111
dis_53	lnc_32	9	2	29	4.81034
dis_35	lnc_32	8	2	63	4.12698
dis_35	lnc_328	11	1	63	11.1746
dis_164	lnc_328	6	1	22	6.27273
dis_37	lnc_328	5	1	13	5.38462
dis_98	lnc_328	5	1	23	5.21739
dis_91	lnc_328	5	1	116	5.0431
dis_42	lnc_328	4	1	7	4.57143
dis_31	lnc_328	4	1	10	4.4
dis_213	lnc_328	4	1	12	4.33333
dis_83	lnc_328	4	1	15	4.26667
dis_132	lnc_328	4	1	15	4.26667
dis_53	lnc_328	4	1	29	4.13793
dis_124	lnc_328	4	1	44	4.09091
dis_181	lnc_330	11	1	36	11.3056
dis_124	lnc_330	11	1	44	11.25
dis_164	lnc_330	10	1	22	10.4545
dis_53	lnc_330	10	1	29	10.3448
dis_98	lnc_330	8	1	23	8.34783
dis_31	lnc_330	6	1	10	6.6
dis_37	lnc_330	6	1	13	6.46154
dis_83	lnc_330	6	1	15	6.4
dis_166	lnc_330	6	1	18	6.33333
dis_42	lnc_330	5	1	7	5.71429
dis_91	lnc_330	5	1	116	5.0431
dis_184	lnc_330	4	1	13	4.30769
dis_132	lnc_330	4	1	15	4.26667
dis_127	lnc_330	4	1	47	4.08511
dis_181	lnc_333	5	1	36	5.13889
dis_35	lnc_333	5	1	63	5.07937
dis_37	lnc_333	4	1	13	4.30769
dis_127	lnc_333	4	1	47	4.08511
dis_35	lnc_334	6	1	63	6.09524
dis_35	lnc_336	11	1	63	11.1746
dis_164	lnc_336	6	1	22	6.27273
dis_37	lnc_336	5	1	13	5.38462
dis_98	lnc_336	5	1	23	5.21739
dis_91	lnc_336	5	1	116	5.0431
dis_42	lnc_336	4	1	7	4.57143
dis_31	lnc_336	4	1	10	4.4
dis_213	lnc_336	4	1	12	4.33333
dis_83	lnc_336	4	1	15	4.26667
dis_132	lnc_336	4	1	15	4.26667
dis_53	lnc_336	4	1	29	4.13793
dis_124	lnc_336	4	1	44	4.09091
dis_35	lnc_339	11	1	63	11.1746
dis_164	lnc_339	6	1	22	6.27273
dis_37	lnc_339	5	1	13	5.38462
dis_98	lnc_339	5	1	23	5.21739
dis_91	lnc_339	5	1	116	5.0431
dis_42	lnc_339	4	1	7	4.57143
dis_31	lnc_339	4	1	10	4.4
dis_213	lnc_339	4	1	12	4.33333
dis_83	lnc_339	4	1	15	4.26667
dis_132	lnc_339	4	1	15	4.26667
dis_53	lnc_339	4	1	29	4.13793
dis_124	lnc_339	4	1	44	4.09091
dis_181	lnc_34	11	1	36	11.3056
dis_124	lnc_34	11	1	44	11.25
dis_164	lnc_34	10	1	22	10.4545
dis_53	lnc_34	10	1	29	10.3448
dis_98	lnc_34	8	1	23	8.34783
dis_31	lnc_34	6	1	10	6.6
dis_37	lnc_34	6	1	13	6.46154
dis_83	lnc_34	6	1	15	6.4
dis_166	lnc_34	6	1	18	6.33333
dis_42	lnc_34	5	1	7	5.71429
dis_91	lnc_34	5	1	116	5.0431
dis_184	lnc_34	4	1	13	4.30769
dis_132	lnc_34	4	1	15	4.26667
dis_127	lnc_34	4	1	47	4.08511
dis_40	lnc_340	5	15	1	5.33333
dis_81	lnc_340	5	15	1	5.33333
dis_100	lnc_340	5	15	1	5.33333
dis_45	lnc_340	4	15	1	4.26667
dis_87	lnc_340	4	15	1	4.26667
dis_88	lnc_340	4	15	1	4.26667
dis_93	lnc_340	4	15	1	4.26667
dis_95	lnc_340	4	15	1	4.26667
dis_104	lnc_340	4	15	1	4.26667
dis_129	lnc_340	4	15	1	4.26667
dis_133	lnc_340	4	15	1	4.26667
dis_207	lnc_340	4	15	1	4.26667
dis_181	lnc_341	5	1	36	5.13889
dis_35	lnc_341	5	1	63	5.07937
dis_37	lnc_341	4	1	13	4.30769
dis_127	lnc_341	4	1	47	4.08511
dis_181	lnc_344	5	1	36	5.13889
dis_35	lnc_344	5	1	63	5.07937
dis_37	lnc_344	4	1	13	4.30769
dis_127	lnc_344	4	1	47	4.08511
dis_181	lnc_345	11	1	36	11.3056
dis_124	lnc_345	11	1	44	11.25
dis_164	lnc_345	10	1	22	10.4545
dis_53	lnc_345	10	1	29	10.3448
dis_98	lnc_345	8	1	23	8.34783
dis_31	lnc_345	6	1	10	6.6
dis_37	lnc_345	6	1	13	6.46154
dis_83	lnc_345	6	1	15	6.4
dis_166	lnc_345	6	1	18	6.33333
dis_42	lnc_345	5	1	7	5.71429
dis_91	lnc_345	5	1	116	5.0431
dis_184	lnc_345	4	1	13	4.30769
dis_132	lnc_345	4	1	15	4.26667
dis_127	lnc_345	4	1	47	4.08511
dis_181	lnc_348	11	1	36	11.3056
dis_124	lnc_348	11	1	44	11.25
dis_164	lnc_348	10	1	22	10.4545
dis_53	lnc_348	10	1	29	10.3448
dis_98	lnc_348	8	1	23	8.34783
dis_31	lnc_348	6	1	10	6.6
dis_37	lnc_348	6	1	13	6.46154
dis_83	lnc_348	6	1	15	6.4
dis_166	lnc_348	6	1	18	6.33333
dis_42	lnc_348	5	1	7	5.71429
dis_91	lnc_348	5	1	116	5.0431
dis_184	lnc_348	4	1	13	4.30769
dis_132	lnc_348	4	1	15	4.26667
dis_127	lnc_348	4	1	47	4.08511
dis_35	lnc_349	11	1	63	11.1746
dis_83	lnc_349	7	1	15	7.46667
dis_31	lnc_349	6	1	10	6.6
dis_98	lnc_349	6	1	23	6.26087
dis_53	lnc_349	6	1	29	6.2069
dis_164	lnc_349	5	1	22	5.22727
dis_42	lnc_349	4	1	7	4.57143
dis_184	lnc_349	4	1	13	4.30769
dis_181	lnc_349	4	1	36	4.11111
dis_181	lnc_35	5	1	36	5.13889
dis_35	lnc_35	5	1	63	5.07937
dis_37	lnc_35	4	1	13	4.30769
dis_127	lnc_35	4	1	47	4.08511
dis_35	lnc_350	11	1	63	11.1746
dis_83	lnc_350	7	1	15	7.46667
dis_31	lnc_350	6	1	10	6.6
dis_98	lnc_350	6	1	23	6.26087
dis_53	lnc_350	6	1	29	6.2069
dis_164	lnc_350	5	1	22	5.22727
dis_42	lnc_350	4	1	7	4.57143
dis_184	lnc_350	4	1	13	4.30769
dis_181	lnc_350	4	1	36	4.11111
dis_35	lnc_353	11	1	63	11.1746
dis_83	lnc_353	7	1	15	7.46667
dis_31	lnc_353	6	1	10	6.6
dis_98	lnc_353	6	1	23	6.26087
dis_53	lnc_353	6	1	29	6.2069
dis_164	lnc_353	5	1	22	5.22727
dis_42	lnc_353	4	1	7	4.57143
dis_184	lnc_353	4	1	13	4.30769
dis_181	lnc_353	4	1	36	4.11111
dis_181	lnc_354	11	1	36	11.3056
dis_124	lnc_354	11	1	44	11.25
dis_164	lnc_354	10	1	22	10.4545
dis_53	lnc_354	10	1	29	10.3448
dis_98	lnc_354	8	1	23	8.34783
dis_31	lnc_354	6	1	10	6.6
dis_37	lnc_354	6	1	13	6.46154
dis_83	lnc_354	6	1	15	6.4
dis_166	lnc_354	6	1	18	6.33333
dis_42	lnc_354	5	1	7	5.71429
dis_91	lnc_354	5	1	116	5.0431
dis_184	lnc_354	4	1	13	4.30769
dis_132	lnc_354	4	1	15	4.26667
dis_127	lnc_354	4	1	47	4.08511
dis_181	lnc_355	5	1	36	5.13889
dis_35	lnc_355	5	1	63	5.07937
dis_37	lnc_355	4	1	13	4.30769
dis_127	lnc_355	4	1	47	4.08511
dis_181	lnc_356	11	1	36	11.3056
dis_124	lnc_356	11	1	44	11.25
dis_164	lnc_356	10	1	22	10.4545
dis_53	lnc_356	10	1	29	10.3448
dis_98	lnc_356	8	1	23	8.34783
dis_31	lnc_356	6	1	10	6.6
dis_37	lnc_356	6	1	13	6.46154
dis_83	lnc_356	6	1	15	6.4
dis_166	lnc_356	6	1	18	6.33333
dis_42	lnc_356	5	1	7	5.71429
dis_91	lnc_356	5	1	116	5.0431
dis_184	lnc_356	4	1	13	4.30769
dis_132	lnc_356	4	1	15	4.26667
dis_127	lnc_356	4	1	47	4.08511
dis_181	lnc_357	5	1	36	5.13889
dis_35	lnc_357	5	1	63	5.07937
dis_37	lnc_357	4	1	13	4.30769
dis_127	lnc_357	4	1	47	4.08511
dis_181	lnc_359	5	1	36	5.13889
dis_35	lnc_359	5	1	63	5.07937
dis_37	lnc_359	4	1	13	4.30769
dis_127	lnc_359	4	1	47	4.08511
dis_181	lnc_360	11	1	36	11.3056
dis_124	lnc_360	11	1	44	11.25
dis_164	lnc_360	10	1	22	10.4545
dis_53	lnc_360	10	1	29	10.3448
dis_98	lnc_360	8	1	23	8.34783
dis_31	lnc_360	6	1	10	6.6
dis_37	lnc_360	6	1	13	6.46154
dis_83	lnc_360	6	1	15	6.4
dis_166	lnc_360	6	1	18	6.33333
dis_42	lnc_360	5	1	7	5.71429
dis_91	lnc_360	5	1	116	5.0431
dis_184	lnc_360	4	1	13	4.30769
dis_132	lnc_360	4	1	15	4.26667
dis_127	lnc_360	4	1	47	4.08511
dis_181	lnc_361	11	1	36	11.3056
dis_124	lnc_361	11	1	44	11.25
dis_164	lnc_361	10	1	22	10.4545
dis_53	lnc_361	10	1	29	10.3448
dis_98	lnc_361	8	1	23	8.34783
dis_31	lnc_361	6	1	10	6.6
dis_37	lnc_361	6	1	13	6.46154
dis_83	lnc_361	6	1	15	6.4
dis_166	lnc_361	6	1	18	6.33333
dis_42	lnc_361	5	1	7	5.71429
dis_91	lnc_361	5	1	116	5.0431
dis_184	lnc_361	4	1	13	4.30769
dis_132	lnc_361	4	1	15	4.26667
dis_127	lnc_361	4	1	47	4.08511
dis_181	lnc_362	11	1	36	11.3056
dis_124	lnc_362	11	1	44	11.25
dis_164	lnc_362	10	1	22	10.4545
dis_53	lnc_362	10	1	29	10.3448
dis_98	lnc_362	8	1	23	8.34783
dis_31	lnc_362	6	1	10	6.6
dis_37	lnc_362	6	1	13	6.46154
dis_83	lnc_362	6	1	15	6.4
dis_166	lnc_362	6	1	18	6.33333
dis_42	lnc_362	5	1	7	5.71429
dis_91	lnc_362	5	1	116	5.0431
dis_184	lnc_362	4	1	13	4.30769
dis_132	lnc_362	4	1	15	4.26667
dis_127	lnc_362	4	1	47	4.08511
dis_35	lnc_363	11	1	63	11.1746
dis_83	lnc_363	7	1	15	7.46667
dis_31	lnc_363	6	1	10	6.6
dis_98	lnc_363	6	1	23	6.26087
dis_53	lnc_363	6	1	29	6.2069
dis_164	lnc_363	5	1	22	5.22727
dis_42	lnc_363	4	1	7	4.57143
dis_184	lnc_363	4	1	13	4.30769
dis_181	lnc_363	4	1	36	4.11111
dis_181	lnc_364	5	1	36	5.13889
dis_35	lnc_364	5	1	63	5.07937
dis_37	lnc_364	4	1	13	4.30769
dis_127	lnc_364	4	1	47	4.08511
dis_181	lnc_366	5	1	36	5.13889
dis_35	lnc_366	5	1	63	5.07937
dis_37	lnc_366	4	1	13	4.30769
dis_127	lnc_366	4	1	47	4.08511
dis_181	lnc_367	11	1	36	11.3056
dis_124	lnc_367	11	1	44	11.25
dis_164	lnc_367	10	1	22	10.4545
dis_53	lnc_367	10	1	29	10.3448
dis_98	lnc_367	8	1	23	8.34783
dis_31	lnc_367	6	1	10	6.6
dis_37	lnc_367	6	1	13	6.46154
dis_83	lnc_367	6	1	15	6.4
dis_166	lnc_367	6	1	18	6.33333
dis_42	lnc_367	5	1	7	5.71429
dis_91	lnc_367	5	1	116	5.0431
dis_184	lnc_367	4	1	13	4.30769
dis_132	lnc_367	4	1	15	4.26667
dis_127	lnc_367	4	1	47	4.08511
dis_35	lnc_368	11	1	63	11.1746
dis_83	lnc_368	7	1	15	7.46667
dis_31	lnc_368	6	1	10	6.6
dis_98	lnc_368	6	1	23	6.26087
dis_53	lnc_368	6	1	29	6.2069
dis_164	lnc_368	5	1	22	5.22727
dis_42	lnc_368	4	1	7	4.57143
dis_184	lnc_368	4	1	13	4.30769
dis_181	lnc_368	4	1	36	4.11111
dis_35	lnc_369	11	1	63	11.1746
dis_83	lnc_369	7	1	15	7.46667
dis_31	lnc_369	6	1	10	6.6
dis_98	lnc_369	6	1	23	6.26087
dis_53	lnc_369	6	1	29	6.2069
dis_164	lnc_369	5	1	22	5.22727
dis_42	lnc_369	4	1	7	4.57143
dis_184	lnc_369	4	1	13	4.30769
dis_181	lnc_369	4	1	36	4.11111
dis_181	lnc_370	11	1	36	11.3056
dis_124	lnc_370	11	1	44	11.25
dis_164	lnc_370	10	1	22	10.4545
dis_53	lnc_370	10	1	29	10.3448
dis_98	lnc_370	8	1	23	8.34783
dis_31	lnc_370	6	1	10	6.6
dis_37	lnc_370	6	1	13	6.46154
dis_83	lnc_370	6	1	15	6.4
dis_166	lnc_370	6	1	18	6.33333
dis_42	lnc_370	5	1	7	5.71429
dis_91	lnc_370	5	1	116	5.0431
dis_184	lnc_370	4	1	13	4.30769
dis_132	lnc_370	4	1	15	4.26667
dis_127	lnc_370	4	1	47	4.08511
dis_181	lnc_371	5	1	36	5.13889
dis_35	lnc_371	5	1	63	5.07937
dis_37	lnc_371	4	1	13	4.30769
dis_127	lnc_371	4	1	47	4.08511
dis_181	lnc_372	11	1	36	11.3056
dis_124	lnc_372	11	1	44	11.25
dis_164	lnc_372	10	1	22	10.4545
dis_53	lnc_372	10	1	29	10.3448
dis_98	lnc_372	8	1	23	8.34783
dis_31	lnc_372	6	1	10	6.6
dis_37	lnc_372	6	1	13	6.46154
dis_83	lnc_372	6	1	15	6.4
dis_166	lnc_372	6	1	18	6.33333
dis_42	lnc_372	5	1	7	5.71429
dis_91	lnc_372	5	1	116	5.0431
dis_184	lnc_372	4	1	13	4.30769
dis_132	lnc_372	4	1	15	4.26667
dis_127	lnc_372	4	1	47	4.08511
dis_181	lnc_374	5	1	36	5.13889
dis_35	lnc_374	5	1	63	5.07937
dis_37	lnc_374	4	1	13	4.30769
dis_127	lnc_374	4	1	47	4.08511
dis_181	lnc_375	5	1	36	5.13889
dis_35	lnc_375	5	1	63	5.07937
dis_37	lnc_375	4	1	13	4.30769
dis_127	lnc_375	4	1	47	4.08511
dis_35	lnc_376	11	1	63	11.1746
dis_83	lnc_376	7	1	15	7.46667
dis_31	lnc_376	6	1	10	6.6
dis_98	lnc_376	6	1	23	6.26087
dis_53	lnc_376	6	1	29	6.2069
dis_164	lnc_376	5	1	22	5.22727
dis_42	lnc_376	4	1	7	4.57143
dis_184	lnc_376	4	1	13	4.30769
dis_181	lnc_376	4	1	36	4.11111
dis_181	lnc_377	11	1	36	11.3056
dis_124	lnc_377	11	1	44	11.25
dis_164	lnc_377	10	1	22	10.4545
dis_53	lnc_377	10	1	29	10.3448
dis_98	lnc_377	8	1	23	8.34783
dis_31	lnc_377	6	1	10	6.6
dis_37	lnc_377	6	1	13	6.46154
dis_83	lnc_377	6	1	15	6.4
dis_166	lnc_377	6	1	18	6.33333
dis_42	lnc_377	5	1	7	5.71429
dis_91	lnc_377	5	1	116	5.0431
dis_184	lnc_377	4	1	13	4.30769
dis_132	lnc_377	4	1	15	4.26667
dis_127	lnc_377	4	1	47	4.08511
dis_181	lnc_378	5	1	36	5.13889
dis_35	lnc_378	5	1	63	5.07937
dis_37	lnc_378	4	1	13	4.30769
dis_127	lnc_378	4	1	47	4.08511
dis_35	lnc_379	11	1	63	11.1746
dis_83	lnc_379	7	1	15	7.46667
dis_31	lnc_379	6	1	10	6.6
dis_98	lnc_379	6	1	23	6.26087
dis_53	lnc_379	6	1	29	6.2069
dis_164	lnc_379	5	1	22	5.22727
dis_42	lnc_379	4	1	7	4.57143
dis_184	lnc_379	4	1	13	4.30769
dis_181	lnc_379	4	1	36	4.11111
dis_39	lnc_38	13	2	24	7.04167
dis_35	lnc_380	11	1	63	11.1746
dis_83	lnc_380	7	1	15	7.46667
dis_31	lnc_380	6	1	10	6.6
dis_98	lnc_380	6	1	23	6.26087
dis_53	lnc_380	6	1	29	6.2069
dis_164	lnc_380	5	1	22	5.22727
dis_42	lnc_380	4	1	7	4.57143
dis_184	lnc_380	4	1	13	4.30769
dis_181	lnc_380	4	1	36	4.11111
dis_181	lnc_381	5	1	36	5.13889
dis_35	lnc_381	5	1	63	5.07937
dis_37	lnc_381	4	1	13	4.30769
dis_127	lnc_381	4	1	47	4.08511
dis_181	lnc_382	11	1	36	11.3056
dis_124	lnc_382	11	1	44	11.25
dis_164	lnc_382	10	1	22	10.4545
dis_53	lnc_382	10	1	29	10.3448
dis_98	lnc_382	8	1	23	8.34783
dis_31	lnc_382	6	1	10	6.6
dis_37	lnc_382	6	1	13	6.46154
dis_83	lnc_382	6	1	15	6.4
dis_166	lnc_382	6	1	18	6.33333
dis_42	lnc_382	5	1	7	5.71429
dis_91	lnc_382	5	1	116	5.0431
dis_184	lnc_382	4	1	13	4.30769
dis_132	lnc_382	4	1	15	4.26667
dis_127	lnc_382	4	1	47	4.08511
dis_181	lnc_383	5	1	36	5.13889
dis_35	lnc_383	5	1	63	5.07937
dis_37	lnc_383	4	1	13	4.30769
dis_127	lnc_383	4	1	47	4.08511
dis_181	lnc_385	5	1	36	5.13889
dis_35	lnc_385	5	1	63	5.07937
dis_37	lnc_385	4	1	13	4.30769
dis_127	lnc_385	4	1	47	4.08511
dis_35	lnc_386	6	1	63	6.09524
dis_181	lnc_386	5	1	36	5.13889
dis_98	lnc_386	4	1	23	4.17391
dis_53	lnc_386	4	1	29	4.13793
dis_91	lnc_386	4	1	116	4.03448
dis_28	lnc_391	15	1	15	16
dis_35	lnc_391	4	1	63	4.06349
dis_91	lnc_391	4	1	116	4.03448
dis_181	lnc_393	4	1	36	4.11111
dis_35	lnc_393	4	1	63	4.06349
dis_181	lnc_394	18	3	36	6.5
dis_124	lnc_394	17	3	44	6.05303
dis_53	lnc_394	15	3	29	5.51724
dis_98	lnc_394	13	3	23	4.89855
dis_83	lnc_394	11	3	15	4.4
dis_42	lnc_394	9	3	7	4.28571
dis_31	lnc_394	9	3	10	3.9
dis_166	lnc_394	10	3	18	3.88889
dis_64	lnc_395	13	2	38	6.84211
dis_181	lnc_395	11	2	36	5.80556
dis_124	lnc_395	11	2	44	5.75
dis_164	lnc_395	10	2	22	5.45455
dis_53	lnc_395	10	2	29	5.34483
dis_98	lnc_395	8	2	23	4.34783
dis_28	lnc_398	15	2	15	8.5
dis_35	lnc_4	6	1	63	6.09524
dis_181	lnc_4	5	1	36	5.13889
dis_98	lnc_4	4	1	23	4.17391
dis_53	lnc_4	4	1	29	4.13793
dis_91	lnc_4	4	1	116	4.03448
dis_53	lnc_40	9	1	29	9.31034
dis_35	lnc_40	8	1	63	8.12698
dis_124	lnc_40	6	1	44	6.13636
dis_181	lnc_40	5	1	36	5.13889
dis_31	lnc_40	4	1	10	4.4
dis_37	lnc_40	4	1	13	4.30769
dis_164	lnc_40	4	1	22	4.18182
dis_181	lnc_401	5	1	36	5.13889
dis_35	lnc_401	5	1	63	5.07937
dis_37	lnc_401	4	1	13	4.30769
dis_127	lnc_401	4	1	47	4.08511
dis_181	lnc_403	5	1	36	5.13889
dis_35	lnc_403	5	1	63	5.07937
dis_37	lnc_403	4	1	13	4.30769
dis_127	lnc_403	4	1	47	4.08511
dis_181	lnc_406	11	1	36	11.3056
dis_124	lnc_406	11	1	44	11.25
dis_164	lnc_406	10	1	22	10.4545
dis_53	lnc_406	10	1	29	10.3448
dis_98	lnc_406	8	1	23	8.34783
dis_31	lnc_406	6	1	10	6.6
dis_37	lnc_406	6	1	13	6.46154
dis_83	lnc_406	6	1	15	6.4
dis_166	lnc_406	6	1	18	6.33333
dis_42	lnc_406	5	1	7	5.71429
dis_91	lnc_406	5	1	116	5.0431
dis_184	lnc_406	4	1	13	4.30769
dis_132	lnc_406	4	1	15	4.26667
dis_127	lnc_406	4	1	47	4.08511
dis_181	lnc_44	4	1	36	4.11111
dis_35	lnc_44	4	1	63	4.06349
dis_53	lnc_45	19	3	29	6.98851
dis_181	lnc_45	17	3	36	6.13889
dis_31	lnc_45	14	3	10	6.06667
dis_164	lnc_45	16	3	22	6.06061
dis_98	lnc_45	16	3	23	6.02899
dis_83	lnc_45	14	3	15	5.6
dis_42	lnc_45	10	3	7	4.7619
dis_37	lnc_45	10	3	13	4.10256
dis_100	lnc_45	3	3	1	4
dis_105	lnc_45	3	3	1	4
dis_125	lnc_45	3	3	1	4
dis_159	lnc_45	3	3	1	4
dis_171	lnc_45	3	3	1	4
dis_172	lnc_45	3	3	1	4
dis_203	lnc_45	3	3	1	4
dis_204	lnc_45	3	3	1	4
dis_53	lnc_48	19	3	29	6.98851
dis_181	lnc_48	17	3	36	6.13889
dis_31	lnc_48	14	3	10	6.06667
dis_164	lnc_48	16	3	22	6.06061
dis_98	lnc_48	16	3	23	6.02899
dis_83	lnc_48	14	3	15	5.6
dis_42	lnc_48	10	3	7	4.7619
dis_37	lnc_48	10	3	13	4.10256
dis_100	lnc_48	3	3	1	4
dis_105	lnc_48	3	3	1	4
dis_125	lnc_48	3	3	1	4
dis_159	lnc_48	3	3	1	4
dis_171	lnc_48	3	3	1	4
dis_172	lnc_48	3	3	1	4
dis_203	lnc_48	3	3	1	4
dis_204	lnc_48	3	3	1	4
dis_53	lnc_489	9	1	29	9.31034
dis_35	lnc_489	8	1	63	8.12698
dis_124	lnc_489	6	1	44	6.13636
dis_181	lnc_489	5	1	36	5.13889
dis_31	lnc_489	4	1	10	4.4
dis_37	lnc_489	4	1	13	4.30769
dis_164	lnc_489	4	1	22	4.18182
dis_45	lnc_49	9	23	1	9.3913
dis_87	lnc_49	9	23	1	9.3913
dis_88	lnc_49	9	23	1	9.3913
dis_93	lnc_49	9	23	1	9.3913
dis_95	lnc_49	9	23	1	9.3913
dis_104	lnc_49	9	23	1	9.3913
dis_129	lnc_49	9	23	1	9.3913
dis_133	lnc_49	9	23	1	9.3913
dis_207	lnc_49	9	23	1	9.3913
dis_100	lnc_49	7	23	1	7.30435
dis_7	lnc_49	12	23	2	6.52174
dis_167	lnc_49	6	23	1	6.26087
dis_17	lnc_49	5	23	1	5.21739
dis_116	lnc_49	5	23	1	5.21739
dis_30	lnc_49	9	23	2	4.8913
dis_49	lnc_49	9	23	2	4.8913
dis_139	lnc_49	9	23	2	4.8913
dis_210	lnc_49	9	23	2	4.8913
dis_37	lnc_49	33	23	13	3.97324
dis_48	lnc_49	7	23	2	3.80435
dis_45	lnc_490	6	8	1	6.75
dis_87	lnc_490	6	8	1	6.75
dis_88	lnc_490	6	8	1	6.75
dis_93	lnc_490	6	8	1	6.75
dis_95	lnc_490	6	8	1	6.75
dis_104	lnc_490	6	8	1	6.75
dis_105	lnc_490	6	8	1	6.75
dis_125	lnc_490	6	8	1	6.75
dis_129	lnc_490	6	8	1	6.75
dis_133	lnc_490	6	8	1	6.75
dis_159	lnc_490	6	8	1	6.75
dis_171	lnc_490	6	8	1	6.75
dis_172	lnc_490	6	8	1	6.75
dis_203	lnc_490	6	8	1	6.75
dis_204	lnc_490	6	8	1	6.75
dis_207	lnc_490	6	8	1	6.75
dis_98	lnc_490	33	8	23	5.55978
dis_7	lnc_490	8	8	2	5
dis_164	lnc_490	29	8	22	4.94318
dis_181	lnc_490	32	8	36	4.88889
dis_100	lnc_490	4	8	1	4.5
dis_37	lnc_490	20	8	13	4.03846
dis_105	lnc_493	5	50	1	5.1
dis_125	lnc_493	5	50	1	5.1
dis_159	lnc_493	5	50	1	5.1
dis_171	lnc_493	5	50	1	5.1
dis_172	lnc_493	5	50	1	5.1
dis_203	lnc_493	5	50	1	5.1
dis_204	lnc_493	5	50	1	5.1
dis_45	lnc_493	4	50	1	4.08
dis_87	lnc_493	4	50	1	4.08
dis_88	lnc_493	4	50	1	4.08
dis_93	lnc_493	4	50	1	4.08
dis_95	lnc_493	4	50	1	4.08
dis_104	lnc_493	4	50	1	4.08
dis_129	lnc_493	4	50	1	4.08
dis_133	lnc_493	4	50	1	4.08
dis_207	lnc_493	4	50	1	4.08
dis_35	lnc_494	6	1	63	6.09524
dis_181	lnc_494	5	1	36	5.13889
dis_98	lnc_494	4	1	23	4.17391
dis_53	lnc_494	4	1	29	4.13793
dis_91	lnc_494	4	1	116	4.03448
dis_181	lnc_497	16	3	36	5.77778
dis_53	lnc_497	12	3	29	4.41379
dis_124	lnc_497	12	3	44	4.27273
dis_164	lnc_497	11	3	22	4.16667
dis_37	lnc_497	10	3	13	4.10256
dis_181	lnc_5	11	1	36	11.3056
dis_124	lnc_5	11	1	44	11.25
dis_164	lnc_5	10	1	22	10.4545
dis_53	lnc_5	10	1	29	10.3448
dis_98	lnc_5	8	1	23	8.34783
dis_31	lnc_5	6	1	10	6.6
dis_37	lnc_5	6	1	13	6.46154
dis_83	lnc_5	6	1	15	6.4
dis_166	lnc_5	6	1	18	6.33333
dis_42	lnc_5	5	1	7	5.71429
dis_91	lnc_5	5	1	116	5.0431
dis_184	lnc_5	4	1	13	4.30769
dis_132	lnc_5	4	1	15	4.26667
dis_127	lnc_5	4	1	47	4.08511
dis_181	lnc_50	11	1	36	11.3056
dis_124	lnc_50	11	1	44	11.25
dis_164	lnc_50	10	1	22	10.4545
dis_53	lnc_50	10	1	29	10.3448
dis_98	lnc_50	8	1	23	8.34783
dis_31	lnc_50	6	1	10	6.6
dis_37	lnc_50	6	1	13	6.46154
dis_83	lnc_50	6	1	15	6.4
dis_166	lnc_50	6	1	18	6.33333
dis_42	lnc_50	5	1	7	5.71429
dis_91	lnc_50	5	1	116	5.0431
dis_184	lnc_50	4	1	13	4.30769
dis_132	lnc_50	4	1	15	4.26667
dis_127	lnc_50	4	1	47	4.08511
dis_181	lnc_58	5	1	36	5.13889
dis_35	lnc_58	5	1	63	5.07937
dis_37	lnc_58	4	1	13	4.30769
dis_127	lnc_58	4	1	47	4.08511
dis_181	lnc_59	5	1	36	5.13889
dis_35	lnc_59	5	1	63	5.07937
dis_37	lnc_59	4	1	13	4.30769
dis_127	lnc_59	4	1	47	4.08511
dis_181	lnc_6	11	1	36	11.3056
dis_124	lnc_6	11	1	44	11.25
dis_164	lnc_6	10	1	22	10.4545
dis_53	lnc_6	10	1	29	10.3448
dis_98	lnc_6	8	1	23	8.34783
dis_31	lnc_6	6	1	10	6.6
dis_37	lnc_6	6	1	13	6.46154
dis_83	lnc_6	6	1	15	6.4
dis_166	lnc_6	6	1	18	6.33333
dis_42	lnc_6	5	1	7	5.71429
dis_91	lnc_6	5	1	116	5.0431
dis_184	lnc_6	4	1	13	4.30769
dis_132	lnc_6	4	1	15	4.26667
dis_127	lnc_6	4	1	47	4.08511
dis_181	lnc_61	5	1	36	5.13889
dis_35	lnc_61	5	1	63	5.07937
dis_37	lnc_61	4	1	13	4.30769
dis_127	lnc_61	4	1	47	4.08511
dis_181	lnc_62	5	1	36	5.13889
dis_35	lnc_62	5	1	63	5.07937
dis_37	lnc_62	4	1	13	4.30769
dis_127	lnc_62	4	1	47	4.08511
dis_35	lnc_63	11	1	63	11.1746
dis_164	lnc_63	6	1	22	6.27273
dis_37	lnc_63	5	1	13	5.38462
dis_98	lnc_63	5	1	23	5.21739
dis_91	lnc_63	5	1	116	5.0431
dis_42	lnc_63	4	1	7	4.57143
dis_31	lnc_63	4	1	10	4.4
dis_213	lnc_63	4	1	12	4.33333
dis_83	lnc_63	4	1	15	4.26667
dis_132	lnc_63	4	1	15	4.26667
dis_53	lnc_63	4	1	29	4.13793
dis_124	lnc_63	4	1	44	4.09091
dis_181	lnc_64	5	1	36	5.13889
dis_35	lnc_64	5	1	63	5.07937
dis_37	lnc_64	4	1	13	4.30769
dis_127	lnc_64	4	1	47	4.08511
dis_181	lnc_66	5	1	36	5.13889
dis_35	lnc_66	5	1	63	5.07937
dis_37	lnc_66	4	1	13	4.30769
dis_127	lnc_66	4	1	47	4.08511
dis_35	lnc_68	11	1	63	11.1746
dis_164	lnc_68	6	1	22	6.27273
dis_37	lnc_68	5	1	13	5.38462
dis_98	lnc_68	5	1	23	5.21739
dis_91	lnc_68	5	1	116	5.0431
dis_42	lnc_68	4	1	7	4.57143
dis_31	lnc_68	4	1	10	4.4
dis_213	lnc_68	4	1	12	4.33333
dis_83	lnc_68	4	1	15	4.26667
dis_132	lnc_68	4	1	15	4.26667
dis_53	lnc_68	4	1	29	4.13793
dis_124	lnc_68	4	1	44	4.09091
dis_181	lnc_69	11	1	36	11.3056
dis_124	lnc_69	11	1	44	11.25
dis_164	lnc_69	10	1	22	10.4545
dis_53	lnc_69	10	1	29	10.3448
dis_98	lnc_69	8	1	23	8.34783
dis_31	lnc_69	6	1	10	6.6
dis_37	lnc_69	6	1	13	6.46154
dis_83	lnc_69	6	1	15	6.4
dis_166	lnc_69	6	1	18	6.33333
dis_42	lnc_69	5	1	7	5.71429
dis_91	lnc_69	5	1	116	5.0431
dis_184	lnc_69	4	1	13	4.30769
dis_132	lnc_69	4	1	15	4.26667
dis_127	lnc_69	4	1	47	4.08511
dis_181	lnc_7	5	1	36	5.13889
dis_35	lnc_7	5	1	63	5.07937
dis_37	lnc_7	4	1	13	4.30769
dis_127	lnc_7	4	1	47	4.08511
dis_100	lnc_71	6	31	1	6.19355
dis_45	lnc_71	5	31	1	5.16129
dis_87	lnc_71	5	31	1	5.16129
dis_88	lnc_71	5	31	1	5.16129
dis_93	lnc_71	5	31	1	5.16129
dis_95	lnc_71	5	31	1	5.16129
dis_104	lnc_71	5	31	1	5.16129
dis_129	lnc_71	5	31	1	5.16129
dis_133	lnc_71	5	31	1	5.16129
dis_143	lnc_71	5	31	1	5.16129
dis_207	lnc_71	5	31	1	5.16129
dis_181	lnc_76	5	1	36	5.13889
dis_35	lnc_76	5	1	63	5.07937
dis_37	lnc_76	4	1	13	4.30769
dis_127	lnc_76	4	1	47	4.08511
dis_35	lnc_78	15	2	63	7.7381
dis_98	lnc_78	10	2	23	5.43478
dis_181	lnc_78	9	2	36	4.75
dis_37	lnc_78	8	2	13	4.61538
dis_31	lnc_78	7	2	10	4.2
dis_181	lnc_79	5	1	36	5.13889
dis_35	lnc_79	5	1	63	5.07937
dis_37	lnc_79	4	1	13	4.30769
dis_127	lnc_79	4	1	47	4.08511
dis_181	lnc_80	11	1	36	11.3056
dis_124	lnc_80	11	1	44	11.25
dis_164	lnc_80	10	1	22	10.4545
dis_53	lnc_80	10	1	29	10.3448
dis_98	lnc_80	8	1	23	8.34783
dis_31	lnc_80	6	1	10	6.6
dis_37	lnc_80	6	1	13	6.46154
dis_83	lnc_80	6	1	15	6.4
dis_166	lnc_80	6	1	18	6.33333
dis_42	lnc_80	5	1	7	5.71429
dis_91	lnc_80	5	1	116	5.0431
dis_184	lnc_80	4	1	13	4.30769
dis_132	lnc_80	4	1	15	4.26667
dis_127	lnc_80	4	1	47	4.08511
dis_35	lnc_81	11	1	63	11.1746
dis_83	lnc_81	7	1	15	7.46667
dis_31	lnc_81	6	1	10	6.6
dis_98	lnc_81	6	1	23	6.26087
dis_53	lnc_81	6	1	29	6.2069
dis_164	lnc_81	5	1	22	5.22727
dis_42	lnc_81	4	1	7	4.57143
dis_184	lnc_81	4	1	13	4.30769
dis_181	lnc_81	4	1	36	4.11111
dis_35	lnc_82	11	1	63	11.1746
dis_83	lnc_82	7	1	15	7.46667
dis_31	lnc_82	6	1	10	6.6
dis_98	lnc_82	6	1	23	6.26087
dis_53	lnc_82	6	1	29	6.2069
dis_164	lnc_82	5	1	22	5.22727
dis_42	lnc_82	4	1	7	4.57143
dis_184	lnc_82	4	1	13	4.30769
dis_181	lnc_82	4	1	36	4.11111
dis_35	lnc_84	11	1	63	11.1746
dis_83	lnc_84	7	1	15	7.46667
dis_31	lnc_84	6	1	10	6.6
dis_98	lnc_84	6	1	23	6.26087
dis_53	lnc_84	6	1	29	6.2069
dis_164	lnc_84	5	1	22	5.22727
dis_42	lnc_84	4	1	7	4.57143
dis_184	lnc_84	4	1	13	4.30769
dis_181	lnc_84	4	1	36	4.11111
dis_35	lnc_87	6	1	63	6.09524
dis_35	lnc_88	11	2	63	5.6746
dis_83	lnc_88	7	2	15	3.96667
dis_35	lnc_89	11	1	63	11.1746
dis_83	lnc_89	7	1	15	7.46667
dis_31	lnc_89	6	1	10	6.6
dis_98	lnc_89	6	1	23	6.26087
dis_53	lnc_89	6	1	29	6.2069
dis_164	lnc_89	5	1	22	5.22727
dis_42	lnc_89	4	1	7	4.57143
dis_184	lnc_89	4	1	13	4.30769
dis_181	lnc_89	4	1	36	4.11111
dis_181	lnc_9	5	1	36	5.13889
dis_35	lnc_9	5	1	63	5.07937
dis_37	lnc_9	4	1	13	4.30769
dis_127	lnc_9	4	1	47	4.08511
dis_181	lnc_91	5	1	36	5.13889
dis_35	lnc_91	5	1	63	5.07937
dis_37	lnc_91	4	1	13	4.30769
dis_127	lnc_91	4	1	47	4.08511
dis_181	lnc_93	5	1	36	5.13889
dis_35	lnc_93	5	1	63	5.07937
dis_37	lnc_93	4	1	13	4.30769
dis_127	lnc_93	4	1	47	4.08511
dis_28	lnc_95	16	5	15	4.26667
dis_35	lnc_99	10	1	63	10.1587
dis_181	lnc_99	6	1	36	6.16667
dis_83	lnc_99	5	1	15	5.33333
dis_124	lnc_99	5	1	44	5.11364
dis_98	lnc_99	4	1	23	4.17391
dis_53	lnc_99	4	1	29	4.13793
dis_28	MAD1L1	16	2	15	9.06667
dis_35	MAD1L1	15	2	63	7.7381
dis_91	MAD1L1	9	2	116	4.57759
dis_37	MAD1L1	7	2	13	4.03846
dis_164	MAD1L1	7	2	22	3.81818
dis_35	MADH4	6	1	63	6.09524
dis_28	MALT1	15	1	15	16
dis_35	MALT1	4	1	63	4.06349
dis_91	MALT1	4	1	116	4.03448
dis_35	MAP3K8	11	1	63	11.1746
dis_83	MAP3K8	7	1	15	7.46667
dis_31	MAP3K8	6	1	10	6.6
dis_98	MAP3K8	6	1	23	6.26087
dis_53	MAP3K8	6	1	29	6.2069
dis_164	MAP3K8	5	1	22	5.22727
dis_42	MAP3K8	4	1	7	4.57143
dis_184	MAP3K8	4	1	13	4.30769
dis_181	MAP3K8	4	1	36	4.11111
dis_181	MC1R	4	1	36	4.11111
dis_35	MC1R	4	1	63	4.06349
dis_53	MET	9	2	29	4.81034
dis_35	MET	8	2	63	4.12698
dis_35	MLH3	12	2	63	6.19048
dis_98	MLH3	10	2	23	5.43478
dis_31	MLH3	7	2	10	4.2
dis_42	MLH3	6	2	7	3.85714
dis_35	MSR1	11	1	63	11.1746
dis_164	MSR1	6	1	22	6.27273
dis_37	MSR1	5	1	13	5.38462
dis_98	MSR1	5	1	23	5.21739
dis_91	MSR1	5	1	116	5.0431
dis_42	MSR1	4	1	7	4.57143
dis_31	MSR1	4	1	10	4.4
dis_213	MSR1	4	1	12	4.33333
dis_83	MSR1	4	1	15	4.26667
dis_132	MSR1	4	1	15	4.26667
dis_53	MSR1	4	1	29	4.13793
dis_124	MSR1	4	1	44	4.09091
dis_124	MUTYH	7	1	44	7.15909
dis_35	MUTYH	6	1	63	6.09524
dis_164	MUTYH	5	1	22	5.22727
dis_31	MUTYH	4	1	10	4.4
dis_53	MUTYH	4	1	29	4.13793
dis_181	MUTYH	4	1	36	4.11111
dis_35	MXI1	11	1	63	11.1746
dis_164	MXI1	6	1	22	6.27273
dis_37	MXI1	5	1	13	5.38462
dis_98	MXI1	5	1	23	5.21739
dis_91	MXI1	5	1	116	5.0431
dis_42	MXI1	4	1	7	4.57143
dis_31	MXI1	4	1	10	4.4
dis_213	MXI1	4	1	12	4.33333
dis_83	MXI1	4	1	15	4.26667
dis_132	MXI1	4	1	15	4.26667
dis_53	MXI1	4	1	29	4.13793
dis_124	MXI1	4	1	44	4.09091
dis_28	MYC	15	2	15	8.5
dis_64	MYL2	13	1	38	13.3421
dis_64	MYL3	13	1	38	13.3421
dis_64	MYLK2	13	1	38	13.3421
dis_64	MYOZ2	13	1	38	13.3421
dis_28	NKAIN2	15	1	15	16
dis_35	NKAIN2	4	1	63	4.06349
dis_91	NKAIN2	4	1	116	4.03448
dis_40	NOS3	4	5	1	4.8
dis_81	NOS3	4	5	1	4.8
dis_181	NQO2	11	1	36	11.3056
dis_124	NQO2	11	1	44	11.25
dis_164	NQO2	10	1	22	10.4545
dis_53	NQO2	10	1	29	10.3448
dis_98	NQO2	8	1	23	8.34783
dis_31	NQO2	6	1	10	6.6
dis_37	NQO2	6	1	13	6.46154
dis_83	NQO2	6	1	15	6.4
dis_166	NQO2	6	1	18	6.33333
dis_42	NQO2	5	1	7	5.71429
dis_91	NQO2	5	1	116	5.0431
dis_184	NQO2	4	1	13	4.30769
dis_132	NQO2	4	1	15	4.26667
dis_127	NQO2	4	1	47	4.08511
dis_35	NRAS	13	2	63	6.70635
dis_98	NRAS	11	2	23	5.97826
dis_31	NRAS	8	2	10	4.8
dis_124	NRAS	8	2	44	4.18182
dis_37	NRAS	7	2	13	4.03846
dis_42	NRAS	6	2	7	3.85714
dis_35	ODC1	10	1	63	10.1587
dis_98	ODC1	9	1	23	9.3913
dis_31	ODC1	6	1	10	6.6
dis_124	ODC1	6	1	44	6.13636
dis_42	ODC1	5	1	7	5.71429
dis_37	ODC1	4	1	13	4.30769
dis_83	ODC1	4	1	15	4.26667
dis_164	ODC1	4	1	22	4.18182
dis_181	ODC1	4	1	36	4.11111
dis_124	OGG1	4	1	44	4.09091
dis_35	OGG1	4	1	63	4.06349
dis_35	OPCML	10	1	63	10.1587
dis_181	OPCML	6	1	36	6.16667
dis_83	OPCML	5	1	15	5.33333
dis_124	OPCML	5	1	44	5.11364
dis_98	OPCML	4	1	23	4.17391
dis_53	OPCML	4	1	29	4.13793
dis_35	OVCAS1	10	1	63	10.1587
dis_181	OVCAS1	6	1	36	6.16667
dis_83	OVCAS1	5	1	15	5.33333
dis_124	OVCAS1	5	1	44	5.11364
dis_98	OVCAS1	4	1	23	4.17391
dis_53	OVCAS1	4	1	29	4.13793
dis_181	PALB2	14	2	36	7.38889
dis_164	PALB2	13	2	22	7.09091
dis_124	PALB2	13	2	44	6.79545
dis_53	PALB2	12	2	29	6.41379
dis_98	PALB2	10	2	23	5.43478
dis_31	PALB2	8	2	10	4.8
dis_37	PALB2	8	2	13	4.61538
dis_83	PALB2	7	2	15	3.96667
dis_42	PALB2	6	2	7	3.85714
dis_35	PALLD	6	1	63	6.09524
dis_28	PAX5	15	1	15	16
dis_35	PAX5	4	1	63	4.06349
dis_91	PAX5	4	1	116	4.03448
dis_35	PCAP	11	1	63	11.1746
dis_164	PCAP	6	1	22	6.27273
dis_37	PCAP	5	1	13	5.38462
dis_98	PCAP	5	1	23	5.21739
dis_91	PCAP	5	1	116	5.0431
dis_42	PCAP	4	1	7	4.57143
[truncated: 321 more rows]
