# Supplementary material for: Cluster correlation based method for lncRNA-disease association prediction
Source: BMC Bioinformatics. 2020 May 11;21:180. doi: 10.1186/s12859-020-3496-8 (PMC7216352; doi:10.1186/s12859-020-3496-8)
Supplement: Supplementary file 4 — Additional file 4. In this file we provide the datasets used for cross-validation. In sheet 1 of this file the 236 lncRNA-disease associations from the work of Yang are given. In sheet 2 of this file the 1541 lncRNA-disease associations from the Lnc2Cancer 2.0 database are given. [file 12859_2020_3496_MOESM4_ESM.xlsx]

## Sheet: Yang's dataset
lncRNA name	disease name
CDKN2B-AS1	acute lymphoblastic leukemia
CDKN2B-AS1	acute myeloid leukemia
CDKN2B-AS1	Alzheimer disease
CDKN2B-AS1	atherosclerosis
CDKN2B-AS1	basal cell carcinoma
CDKN2B-AS1	breast cancer
CDKN2B-AS1	cancer
CDKN2B-AS1	coronary artery disease
CDKN2B-AS1	diabetes
CDKN2B-AS1	glioma
CDKN2B-AS1	hemorrhagic stroke
CDKN2B-AS1	ischemic stroke
CDKN2B-AS1	melanoma
CDKN2B-AS1	myocardial infarction
CDKN2B-AS1	nasopharyngeal carcinoma
CDKN2B-AS1	neural system tumors syndrome
CDKN2B-AS1	neuroblastoma
CDKN2B-AS1	prostate cancer
CDKN2B-AS1	stroke
CDKN2B-AS1	type 2 diabetes
HOTAIRM1	acute myeloid leukemia
HOTAIRM1	glioma
MEG3	acute myeloid leukemia
MEG3	breast cancer
MEG3	cancer
MEG3	glioma
MEG3	neuroblastoma
MEG3	prostate cancer
MEG3	myelodysplastic syndrome
MEG3	lung adenocarcinoma;Lung Cancer
MEG3	bladder cancer
MEG3	chronic myeloid leukemia
MEG3	colon cancer
MEG3	hepatocellular carcinoma;liver cancer
MEG3	Huntington's disease
MEG3	meningioma
MEG3	multiple myeloma;myeloma
MEG3	nonfunctioning pituitary adenomas
MEG3	pheochromocytoma
MEG3	pituitary adenomas
MEG3	renal cancer
MEG3	type 1 diabetes
MEG3	Wilms' tumor
WT1-AS	acute myeloid leukemia
WT1-AS	Wilms' tumor
XIST	acute myeloid leukemia
XIST	breast cancer
XIST	prostate cancer
XIST	thymic lymphomas
XIST	androgen insensitivity syndrome(AIS)
XIST	Angelman syndrome
XIST	cervical cancer;cervix cancer
XIST	dyskeratosis congenita
XIST	ectodermal dysplasia,hypohidrotic with immune deficiency
XIST	Ehlers-Danlos variant,heterotopia,periventricular
XIST	ichthyosis follicularis,atrichia,and photophobia syndrome
XIST	immunodysregulation,polyendocrinopathy,and enteropathy,X-linked
XIST	incontinentia pigmenti
XIST	keratosis follicularis spinulosa decalvans
XIST	melnick Needles syndrome
XIST	menkes syndrome
XIST	midas syndrome(microphthalmia,dermal aplasia,and sclerocornea)
XIST	non-hodgkin lymphoma(NHL)
XIST	Occipital horn syndrome
XIST	orofaciodigital syndrome I
XIST	Ovarian cancer
XIST	simpson golabi behmel syndrome type 1
XIST	simpson golabi behmel syndrome type 2
XIST	terminal osseous dysplasia and pigmentary defects
BC200	Alzheimer disease
BC200	breast cancer
BC200	prostate cancer
BC200	lung adenocarcinoma;Lung Cancer
BC200	bladder cancer
BC200	colon cancer
BC200	hepatocellular carcinoma;liver cancer
BC200	renal cancer
BC200	cervical cancer;cervix cancer
BC200	non-hodgkin lymphoma(NHL)
BC200	Ovarian cancer
BC200	gastric cancer
BC200	aging
BC200	Multiple endocrine neoplasia IIA
BC200	oesophagus squamous cell carcinoma
BC200	rhabdomyosarcoma
H19	atherosclerosis
H19	breast cancer
H19	cancer
H19	melanoma
H19	prostate cancer
H19	myeloproliferative polycythaemia vera
H19	germ cell tumor
H19	lung adenocarcinoma;Lung Cancer
H19	bladder cancer
H19	colon cancer
H19	hepatocellular carcinoma;liver cancer
H19	meningioma
H19	pheochromocytoma
H19	Wilms' tumor
H19	cervical cancer;cervix cancer
H19	Ovarian cancer
H19	Beckwith-Wiedemann syndrome(BWS);Wiedemann-Beckwith syndrome
H19	gastric cancer
H19	pre-eclampsia
H19	adrenocortical carcinomas
H19	Congenital hyperinsulinism
H19	glioblastoma
H19	medulloblastomas
H19	neural tube defects
H19	obesity
H19	Silver-Russell syndrome
GAS5	breast cancer
GAS5	glioma
GAS5	melanoma
GAS5	prostate cancer
GAS5	B-cell lymphoma(BCL)
GAS5	lymphoma
GAS5	systemic lupus erythematosus(SLE)
KCNQ1OT1	breast cancer
KCNQ1OT1	colon cancer
KCNQ1OT1	Beckwith-Wiedemann syndrome(BWS);Wiedemann-Beckwith syndrome
KCNQ1OT1	Silver-Russell syndrome
MALAT-1	breast cancer
MALAT-1	cancer
MALAT-1	neuroblastoma
MALAT-1	prostate cancer
MALAT-1	lung adenocarcinoma;Lung Cancer
MALAT-1	bladder cancer
MALAT-1	colon cancer
MALAT-1	hepatocellular carcinoma;liver cancer
MALAT-1	cervical cancer;cervix cancer
MALAT-1	osteosarcoma
MALAT-1	pancreas cancer;pancreatic cancer
MALAT-1	endometrial cancer
MALAT-1	uterus cancer
UCA1	breast cancer
UCA1	lung adenocarcinoma;Lung Cancer
UCA1	bladder cancer
UCA1	colon cancer
UCA1	cervical cancer;cervix cancer
UCA1	gastric cancer
UCA1	squamous carcinoma
HOTAIR	breast cancer
HOTAIR	cancer
HOTAIR	gastrointestinal stromal tumor
HOTAIR	colon cancer
HOTAIR	hepatocellular carcinoma;liver cancer
LSINCT5	breast cancer
LSINCT5	Ovarian cancer
PVT1	breast cancer
PVT1	cancer
PVT1	glioma
PVT1	prostate cancer
PVT1	type 2 diabetes
PVT1	type 1 diabetes
PVT1	Ovarian cancer
PVT1	diabetic nephropathy
PVT1	pancreas cancer;pancreatic cancer
PVT1	lymphoma
PVT1	Burkitt's lymphomas
PVT1	cleft lip
PVT1	Hodgkin's lymphoma
SRA	breast cancer
SRA	Ovarian cancer
SRA	uterus cancer
SRA1	breast cancer
SRA1	cardiomyopathy
BC017743	breast cancer
BC017743	lung adenocarcinoma;Lung Cancer
BC017743	renal cancer
BC043430	breast cancer
BC043430	lung adenocarcinoma;Lung Cancer
BC043430	renal cancer
ZNFX1-AS1	breast cancer
ZNFX1-AS1	glioma
7SK	cancer
7SK	gastric cancer
7SK	AIDS
MIR17HG	cancer
MIR17HG	glioma
MIR17HG	lymphoma
WRAP53	cancer
WRAP53	dyskeratosis congenita
ST7OT	glioma
ST7OT	autistic disorder
IDI2-AS1	glioma
IDI2-AS1	brain cancer
C21orf34	glioma
C21orf34	brain cancer
DLEU2	glioma
DLEU2	lymphocytic leukemia
DLEU2	multiple myeloma;myeloma
DLEU2	lymphoma
CRNDE	glioma
CRNDE	colon cancer
DGCR5	glioma
DGCR5	DiGeorge syndrome(DGS)
DGCR5	velocardiofacial syndrome
MIAT	glioma
MIAT	myocardial infarction
IPW	glioma
IPW	Prader-Willi syndrome
LINC00312	glioma
LINC00312	nasopharyngeal carcinoma
TRAF3IP2-AS1	glioma
TRAF3IP2-AS1	schizoaffective disorder;schizophrenia
TUG1	glioma
TUG1	Huntington's disease
IGF2-AS	prostate cancer
IGF2-AS	hepatocellular carcinoma;liver cancer
IGF2-AS	type 1 diabetes
IGF2-AS	Wilms' tumor
LINC00271	type 2 diabetes
LINC00271	schizoaffective disorder;schizophrenia
lincRNA-p21	lung adenocarcinoma;Lung Cancer
lincRNA-p21	thymic lymphomas
lincRNA-p21	osteosarcoma
anti-NOS2A	meningioma
anti-NOS2A	glioblastoma
KCNQ1DN	Wilms' tumor
KCNQ1DN	aging
C15orf2	Angelman syndrome
C15orf2	Prader-Willi syndrome
DAOA-AS1	schizoaffective disorder;schizophrenia
DAOA-AS1	affective disorders;bipolar affective disorder(BPAD)
DAOA-AS1	panic disorder
DISC2	schizoaffective disorder;schizophrenia
DISC2	autistic disorder
DISC2	affective disorders;bipolar affective disorder(BPAD)
DISC2	depression
HLA-AS1	AIDS
HLA-AS1	multiple sclerosis
GNAS-AS1	McCune–Albright syndrome
GNAS-AS1	pseudohypoparathyroidism type Ib
ATP6V1G2-DDX39B	HCV
ATP6V1G2-DDX39B	dilated cardiomyopathy

## Sheet: Lnc2Cancer2.0 dataset
lncRNA name	disease name
LINC01139	cervical cancer
MIR100HG	cervical cancer
SNHG12	cervical cancer
CCAT1	cervical cancer
HAND2-AS1	cervical cancer
HULC	cervical cancer
MALAT1	cervical cancer
HOTAIR	cervical cancer
XIST	cervical cancer
BCYRN1	cervical cancer
TUG1	cervical cancer
BLACAT1	cervical cancer
OIP5-AS1	cervical cancer
LINC00473	cervical cancer
MIR31HG	cervical cancer
SNHG1	cervical cancer
PVT1	cervical cancer
HAGLR	cervical cancer
SNHG16	cervical cancer
CCAT2	cervical cancer
H19	cervical cancer
HOXA11-AS	cervical cancer
CYTOR	cervical cancer
UCA1	cervical cancer
MEG3	cervical cancer
CDKN2B-AS1	cervical cancer
PCAT1	cervical cancer
LINC-ROR	cervical cancer
SNHG20	cervical cancer
GAS5	cervical cancer
SOX2-OT	cervical cancer
EWSAT1	cervical cancer
TP53COR1	cervical cancer
NEAT1	cervical cancer
LINC01503	cervical cancer
TUSC8	cervical cancer
NNT-AS1	cervical cancer
ADAMTS9-AS2	cervical cancer
BCAR4	cervical cancer
LOC101927480	cervical cancer
FEZF1-AS1	cervical cancer
LINP1	cervical cancer
SH3PXD2A-AS1	cervical cancer
RASSF1-AS1	cervical cancer
CASC2	cervical cancer
NPTN-IT1	cervical cancer
PANDAR	cervical cancer
SPRY4-IT1	cervical cancer
LINC01139	breast cancer
SNHG12	breast cancer
CCAT1	breast cancer
HULC	breast cancer
MALAT1	breast cancer
HOTAIR	breast cancer
XIST	breast cancer
BCYRN1	breast cancer
TUG1	breast cancer
MIR31HG	breast cancer
PVT1	breast cancer
SNHG16	breast cancer
CCAT2	breast cancer
H19	breast cancer
HOXA11-AS	breast cancer
CYTOR	breast cancer
UCA1	breast cancer
MEG3	breast cancer
CDKN2B-AS1	breast cancer
PCAT1	breast cancer
LINC-ROR	breast cancer
GAS5	breast cancer
SOX2-OT	breast cancer
TP53COR1	breast cancer
NEAT1	breast cancer
NNT-AS1	breast cancer
BCAR4	breast cancer
LOC101927480	breast cancer
FEZF1-AS1	breast cancer
LINP1	breast cancer
RASSF1-AS1	breast cancer
CASC2	breast cancer
PANDAR	breast cancer
SPRY4-IT1	breast cancer
LINC00901	breast cancer
IATPR	breast cancer
SNHG14	breast cancer
DANCR	breast cancer
HIF1A-AS2	breast cancer
LINC00472	breast cancer
SNHG15	breast cancer
LINC00673	breast cancer
FENDRR	breast cancer
HOTTIP	breast cancer
ZFAS1	breast cancer
RMST	breast cancer
FALEC	breast cancer
TUNAR	breast cancer
PANTR1	breast cancer
KCNQ1OT1	breast cancer
MIR4435-2HG	breast cancer
TUSC7	breast cancer
LPP-AS2	breast cancer
MIAT	breast cancer
EGOT	breast cancer
TINCR	breast cancer
TRERNA1	breast cancer
LINC00538	breast cancer
LINC01671	breast cancer
AFAP1-AS1	breast cancer
LINC01089	breast cancer
GACAT3	breast cancer
NBAT1	breast cancer
TP73-AS1	breast cancer
CBR3-AS1	breast cancer
LINC00052	breast cancer
LINC00663	breast cancer
KCNK15-AS1	breast cancer
LINC01016	breast cancer
HMMR-AS1	breast cancer
LINC00628	breast cancer
LOC284454	breast cancer
LSINCT5	breast cancer
LUNAR1	breast cancer
NKILA	breast cancer
PICART1	breast cancer
BTG3-AS1	breast cancer
EPB41L4A-DT	breast cancer
HOXA-AS2	breast cancer
IRAIN	breast cancer
ABALON	breast cancer
BANCR	breast cancer
NORAD	breast cancer
MANCR	breast cancer
CAMTA1-DT	breast cancer
GHET1	breast cancer
FOXC2-AS1	breast cancer
PARTICL	breast cancer
MIR100HG	hepatocellular carcinoma
SNHG12	hepatocellular carcinoma
CCAT1	hepatocellular carcinoma
HAND2-AS1	hepatocellular carcinoma
HULC	hepatocellular carcinoma
MALAT1	hepatocellular carcinoma
HOTAIR	hepatocellular carcinoma
XIST	hepatocellular carcinoma
TUG1	hepatocellular carcinoma
LINC00473	hepatocellular carcinoma
SNHG1	hepatocellular carcinoma
PVT1	hepatocellular carcinoma
HAGLR	hepatocellular carcinoma
CCAT2	hepatocellular carcinoma
H19	hepatocellular carcinoma
HOXA11-AS	hepatocellular carcinoma
CYTOR	hepatocellular carcinoma
UCA1	hepatocellular carcinoma
MEG3	hepatocellular carcinoma
CDKN2B-AS1	hepatocellular carcinoma
PCAT1	hepatocellular carcinoma
LINC-ROR	hepatocellular carcinoma
SNHG20	hepatocellular carcinoma
GAS5	hepatocellular carcinoma
SOX2-OT	hepatocellular carcinoma
TP53COR1	hepatocellular carcinoma
NEAT1	hepatocellular carcinoma
NNT-AS1	hepatocellular carcinoma
LOC101927480	hepatocellular carcinoma
FEZF1-AS1	hepatocellular carcinoma
CASC2	hepatocellular carcinoma
NPTN-IT1	hepatocellular carcinoma
PANDAR	hepatocellular carcinoma
SPRY4-IT1	hepatocellular carcinoma
IATPR	hepatocellular carcinoma
DANCR	hepatocellular carcinoma
HIF1A-AS2	hepatocellular carcinoma
SNHG15	hepatocellular carcinoma
LINC00673	hepatocellular carcinoma
HOTTIP	hepatocellular carcinoma
ZFAS1	hepatocellular carcinoma
FALEC	hepatocellular carcinoma
PANTR1	hepatocellular carcinoma
KCNQ1OT1	hepatocellular carcinoma
TUSC7	hepatocellular carcinoma
LPP-AS2	hepatocellular carcinoma
MIAT	hepatocellular carcinoma
EGOT	hepatocellular carcinoma
TINCR	hepatocellular carcinoma
TRERNA1	hepatocellular carcinoma
AFAP1-AS1	hepatocellular carcinoma
TP73-AS1	hepatocellular carcinoma
CBR3-AS1	hepatocellular carcinoma
LINC00052	hepatocellular carcinoma
NKILA	hepatocellular carcinoma
HOXA-AS2	hepatocellular carcinoma
BANCR	hepatocellular carcinoma
NORAD	hepatocellular carcinoma
CAMTA1-DT	hepatocellular carcinoma
GHET1	hepatocellular carcinoma
LINC00261	hepatocellular carcinoma
HNF1A-AS1	hepatocellular carcinoma
SNHG6	hepatocellular carcinoma
CASC15	hepatocellular carcinoma
NCRUPAR	hepatocellular carcinoma
WT1-AS	hepatocellular carcinoma
PCNA-AS1	hepatocellular carcinoma
ZEB1-AS1	hepatocellular carcinoma
MIR503HG	hepatocellular carcinoma
LINC00161	hepatocellular carcinoma
WSPAR	hepatocellular carcinoma
CASC11	hepatocellular carcinoma
MINCR	hepatocellular carcinoma
CPS1-IT1	hepatocellular carcinoma
HCG11	hepatocellular carcinoma
JPX	hepatocellular carcinoma
DLX6-AS1	hepatocellular carcinoma
HEIH	hepatocellular carcinoma
MIR7-3HG	hepatocellular carcinoma
IGF2-AS	hepatocellular carcinoma
DGCR5	hepatocellular carcinoma
FTX	hepatocellular carcinoma
SNHG3	hepatocellular carcinoma
PWAR5	hepatocellular carcinoma
PTCSC1	hepatocellular carcinoma
PCBP2-OT1	hepatocellular carcinoma
ACTA2-AS1	hepatocellular carcinoma
ZEB2-AS1	hepatocellular carcinoma
MIR22HG	hepatocellular carcinoma
LNCNEF	hepatocellular carcinoma
ZNF350-AS1	hepatocellular carcinoma
LNCARSR	hepatocellular carcinoma
GIHCG	hepatocellular carcinoma
EGFR-AS1	hepatocellular carcinoma
LINC00635	hepatocellular carcinoma
LINC00462	hepatocellular carcinoma
LOC389641	hepatocellular carcinoma
PCAT14	hepatocellular carcinoma
PCAT29	hepatocellular carcinoma
RGMB-AS1	hepatocellular carcinoma
SOX21-AS1	hepatocellular carcinoma
ADAM12-OT1	hepatocellular carcinoma
PRAL	hepatocellular carcinoma
RBM5-AS1	hepatocellular carcinoma
DBH-AS1	hepatocellular carcinoma
LINC00173	hepatocellular carcinoma
TRPM2-AS	hepatocellular carcinoma
MIR100HG	colorectal cancer
SNHG12	colorectal cancer
CCAT1	colorectal cancer
HULC	colorectal cancer
MALAT1	colorectal cancer
HOTAIR	colorectal cancer
XIST	colorectal cancer
TUG1	colorectal cancer
BLACAT1	colorectal cancer
OIP5-AS1	colorectal cancer
MIR31HG	colorectal cancer
SNHG1	colorectal cancer
PVT1	colorectal cancer
HAGLR	colorectal cancer
SNHG16	colorectal cancer
CCAT2	colorectal cancer
H19	colorectal cancer
HOXA11-AS	colorectal cancer
CYTOR	colorectal cancer
UCA1	colorectal cancer
MEG3	colorectal cancer
CDKN2B-AS1	colorectal cancer
PCAT1	colorectal cancer
LINC-ROR	colorectal cancer
SNHG20	colorectal cancer
GAS5	colorectal cancer
SOX2-OT	colorectal cancer
TP53COR1	colorectal cancer
NEAT1	colorectal cancer
TUSC8	colorectal cancer
NNT-AS1	colorectal cancer
ADAMTS9-AS2	colorectal cancer
BCAR4	colorectal cancer
LOC101927480	colorectal cancer
FEZF1-AS1	colorectal cancer
SH3PXD2A-AS1	colorectal cancer
CASC2	colorectal cancer
NPTN-IT1	colorectal cancer
PANDAR	colorectal cancer
SPRY4-IT1	colorectal cancer
DANCR	colorectal cancer
HIF1A-AS2	colorectal cancer
LINC00472	colorectal cancer
SNHG15	colorectal cancer
FENDRR	colorectal cancer
HOTTIP	colorectal cancer
ZFAS1	colorectal cancer
PANTR1	colorectal cancer
KCNQ1OT1	colorectal cancer
TUSC7	colorectal cancer
LPP-AS2	colorectal cancer
MIAT	colorectal cancer
TINCR	colorectal cancer
LINC00538	colorectal cancer
AFAP1-AS1	colorectal cancer
GACAT3	colorectal cancer
CBR3-AS1	colorectal cancer
LSINCT5	colorectal cancer
PICART1	colorectal cancer
HOXA-AS2	colorectal cancer
BANCR	colorectal cancer
NORAD	colorectal cancer
GHET1	colorectal cancer
HNF1A-AS1	colorectal cancer
SNHG6	colorectal cancer
NCRUPAR	colorectal cancer
ZEB1-AS1	colorectal cancer
WSPAR	colorectal cancer
CASC11	colorectal cancer
CPS1-IT1	colorectal cancer
HEIH	colorectal cancer
FTX	colorectal cancer
SNHG3	colorectal cancer
ZNF350-AS1	colorectal cancer
SOX21-AS1	colorectal cancer
GAPLINC	colorectal cancer
SNHG5	colorectal cancer
RPL34-AS1	colorectal cancer
HIF1A-AS1	colorectal cancer
SNHG7	colorectal cancer
PRNCR1	colorectal cancer
FOXD2-AS1	colorectal cancer
VPS9D1-AS1	colorectal cancer
LUCAT1	colorectal cancer
LINC01133	colorectal cancer
LINC00944	colorectal cancer
FAM83H-AS1	colorectal cancer
HOTAIRM1	colorectal cancer
CASC19	colorectal cancer
LINC-PINT	colorectal cancer
MNX1-AS1	colorectal cancer
LINC01527	colorectal cancer
PART1	colorectal cancer
LINC02086	colorectal cancer
HOXB-AS3	colorectal cancer
LINC00460	colorectal cancer
RAB6C-AS1	colorectal cancer
LEF1-AS1	colorectal cancer
PRINS	colorectal cancer
MIR100HG	neuroblastoma
MALAT1	neuroblastoma
SNHG1	neuroblastoma
HAGLR	neuroblastoma
SNHG16	neuroblastoma
H19	neuroblastoma
MEG3	neuroblastoma
GAS5	neuroblastoma
SOX2-OT	neuroblastoma
NBAT1	neuroblastoma
CASC15	neuroblastoma
DBH-AS1	neuroblastoma
SNHG8	neuroblastoma
SILC1	neuroblastoma
ETS1-AS1	neuroblastoma
FOXD3-AS1	neuroblastoma
MYCNOS	neuroblastoma
MIR100HG	medulloblastoma
CCAT1	medulloblastoma
H19	medulloblastoma
UCA1	medulloblastoma
CDKN2B-AS1	medulloblastoma
LOC101927480	medulloblastoma
MIR100HG	pancreatic ductal adenocarcinoma
CCAT1	pancreatic ductal adenocarcinoma
MALAT1	pancreatic ductal adenocarcinoma
HOTAIR	pancreatic ductal adenocarcinoma
TUG1	pancreatic ductal adenocarcinoma
MIR31HG	pancreatic ductal adenocarcinoma
PVT1	pancreatic ductal adenocarcinoma
CCAT2	pancreatic ductal adenocarcinoma
H19	pancreatic ductal adenocarcinoma
CYTOR	pancreatic ductal adenocarcinoma
UCA1	pancreatic ductal adenocarcinoma
MEG3	pancreatic ductal adenocarcinoma
SOX2-OT	pancreatic ductal adenocarcinoma
LOC101927480	pancreatic ductal adenocarcinoma
FEZF1-AS1	pancreatic ductal adenocarcinoma
PANDAR	pancreatic ductal adenocarcinoma
SPRY4-IT1	pancreatic ductal adenocarcinoma
LINC00673	pancreatic ductal adenocarcinoma
TUSC7	pancreatic ductal adenocarcinoma
AFAP1-AS1	pancreatic ductal adenocarcinoma
NORAD	pancreatic ductal adenocarcinoma
DGCR5	pancreatic ductal adenocarcinoma
LOC389641	pancreatic ductal adenocarcinoma
LINC01133	pancreatic ductal adenocarcinoma
FAM83H-AS1	pancreatic ductal adenocarcinoma
HOTAIRM1	pancreatic ductal adenocarcinoma
LINC02086	pancreatic ductal adenocarcinoma
CASC9	pancreatic ductal adenocarcinoma
LINC00339	pancreatic ductal adenocarcinoma
TPT1-AS1	pancreatic ductal adenocarcinoma
SNHG29	pancreatic ductal adenocarcinoma
LINC00511	pancreatic ductal adenocarcinoma
LINC01138	pancreatic ductal adenocarcinoma
MIR100HG	acute megakaryoblastic leukemia
MIR99AHG	acute megakaryoblastic leukemia
SNHG12	gastric cancer
CCAT1	gastric cancer
HULC	gastric cancer
MALAT1	gastric cancer
HOTAIR	gastric cancer
XIST	gastric cancer
BCYRN1	gastric cancer
TUG1	gastric cancer
BLACAT1	gastric cancer
MIR31HG	gastric cancer
SNHG1	gastric cancer
PVT1	gastric cancer
HAGLR	gastric cancer
SNHG16	gastric cancer
CCAT2	gastric cancer
H19	gastric cancer
HOXA11-AS	gastric cancer
CYTOR	gastric cancer
UCA1	gastric cancer
MEG3	gastric cancer
CDKN2B-AS1	gastric cancer
PCAT1	gastric cancer
LINC-ROR	gastric cancer
SNHG20	gastric cancer
GAS5	gastric cancer
SOX2-OT	gastric cancer
TP53COR1	gastric cancer
NEAT1	gastric cancer
TUSC8	gastric cancer
NNT-AS1	gastric cancer
BCAR4	gastric cancer
LOC101927480	gastric cancer
FEZF1-AS1	gastric cancer
CASC2	gastric cancer
NPTN-IT1	gastric cancer
PANDAR	gastric cancer
SPRY4-IT1	gastric cancer
LINC00901	gastric cancer
SNHG14	gastric cancer
DANCR	gastric cancer
HIF1A-AS2	gastric cancer
SNHG15	gastric cancer
LINC00673	gastric cancer
FENDRR	gastric cancer
HOTTIP	gastric cancer
ZFAS1	gastric cancer
FALEC	gastric cancer
PANTR1	gastric cancer
MIR4435-2HG	gastric cancer
TUSC7	gastric cancer
MIAT	gastric cancer
EGOT	gastric cancer
TINCR	gastric cancer
TRERNA1	gastric cancer
LINC01671	gastric cancer
AFAP1-AS1	gastric cancer
LINC01089	gastric cancer
GACAT3	gastric cancer
NBAT1	gastric cancer
CBR3-AS1	gastric cancer
LINC00663	gastric cancer
KCNK15-AS1	gastric cancer
LINC00628	gastric cancer
LSINCT5	gastric cancer
HOXA-AS2	gastric cancer
BANCR	gastric cancer
NORAD	gastric cancer
GHET1	gastric cancer
LINC00261	gastric cancer
HNF1A-AS1	gastric cancer
SNHG6	gastric cancer
CASC15	gastric cancer
NCRUPAR	gastric cancer
WT1-AS	gastric cancer
PCNA-AS1	gastric cancer
ZEB1-AS1	gastric cancer
GAPLINC	gastric cancer
SNHG5	gastric cancer
RPL34-AS1	gastric cancer
HIF1A-AS1	gastric cancer
SNHG7	gastric cancer
PRNCR1	gastric cancer
FOXD2-AS1	gastric cancer
VPS9D1-AS1	gastric cancer
SNHG8	gastric cancer
SILC1	gastric cancer
ETS1-AS1	gastric cancer
CASC9	gastric cancer
DLEU2	gastric cancer
PRDM16-DT	gastric cancer
GATA6-AS1	gastric cancer
VTRNA2-1	gastric cancer
TP53TG1	gastric cancer
RMRP	gastric cancer
ABHD11-AS1	gastric cancer
GACAT2	gastric cancer
LINC01234	gastric cancer
AGAP2-AS1	gastric cancer
MIR3936HG	gastric cancer
HAGLROS	gastric cancer
LINC00668	gastric cancer
LINC00857	gastric cancer
CEBPA-DT	gastric cancer
MYRF-AS1	gastric cancer
MDC1-AS1	gastric cancer
DUXAP8	gastric cancer
SFTA1P	gastric cancer
SNHG12	osteosarcoma (disease)
CCAT1	osteosarcoma (disease)
HAND2-AS1	osteosarcoma (disease)
HULC	osteosarcoma (disease)
MALAT1	osteosarcoma (disease)
HOTAIR	osteosarcoma (disease)
XIST	osteosarcoma (disease)
TUG1	osteosarcoma (disease)
SNHG1	osteosarcoma (disease)
PVT1	osteosarcoma (disease)
HAGLR	osteosarcoma (disease)
CCAT2	osteosarcoma (disease)
H19	osteosarcoma (disease)
HOXA11-AS	osteosarcoma (disease)
UCA1	osteosarcoma (disease)
MEG3	osteosarcoma (disease)
CDKN2B-AS1	osteosarcoma (disease)
PCAT1	osteosarcoma (disease)
GAS5	osteosarcoma (disease)
SOX2-OT	osteosarcoma (disease)
EWSAT1	osteosarcoma (disease)
TP53COR1	osteosarcoma (disease)
NEAT1	osteosarcoma (disease)
NNT-AS1	osteosarcoma (disease)
BCAR4	osteosarcoma (disease)
LOC101927480	osteosarcoma (disease)
FEZF1-AS1	osteosarcoma (disease)
CASC2	osteosarcoma (disease)
PANDAR	osteosarcoma (disease)
SPRY4-IT1	osteosarcoma (disease)
LINC00901	osteosarcoma (disease)
DANCR	osteosarcoma (disease)
HIF1A-AS2	osteosarcoma (disease)
SNHG15	osteosarcoma (disease)
FENDRR	osteosarcoma (disease)
HOTTIP	osteosarcoma (disease)
ZFAS1	osteosarcoma (disease)
FALEC	osteosarcoma (disease)
TUSC7	osteosarcoma (disease)
NBAT1	osteosarcoma (disease)
TP73-AS1	osteosarcoma (disease)
CBR3-AS1	osteosarcoma (disease)
BTG3-AS1	osteosarcoma (disease)
BANCR	osteosarcoma (disease)
FOXC2-AS1	osteosarcoma (disease)
PARTICL	osteosarcoma (disease)
HNF1A-AS1	osteosarcoma (disease)
SNHG6	osteosarcoma (disease)
ZEB1-AS1	osteosarcoma (disease)
MIR503HG	osteosarcoma (disease)
LINC00161	osteosarcoma (disease)
SNHG7	osteosarcoma (disease)
LUCAT1	osteosarcoma (disease)
LINC01133	osteosarcoma (disease)
LINC00944	osteosarcoma (disease)
MALINC1	osteosarcoma (disease)
WWOX-AS1	osteosarcoma (disease)
LINC00968	osteosarcoma (disease)
LOC730101	osteosarcoma (disease)
MIR210HG	osteosarcoma (disease)
LINC01116	osteosarcoma (disease)
SNHG12	glioma
CCAT1	glioma
HULC	glioma
MALAT1	glioma
HOTAIR	glioma
XIST	glioma
BCYRN1	glioma
TUG1	glioma
OIP5-AS1	glioma
SNHG1	glioma
PVT1	glioma
SNHG16	glioma
CCAT2	glioma
H19	glioma
HOXA11-AS	glioma
CYTOR	glioma
UCA1	glioma
MEG3	glioma
CDKN2B-AS1	glioma
LINC-ROR	glioma
GAS5	glioma
TP53COR1	glioma
NEAT1	glioma
ADAMTS9-AS2	glioma
LOC101927480	glioma
CASC2	glioma
SPRY4-IT1	glioma
SNHG14	glioma
DANCR	glioma
SNHG15	glioma
HOTTIP	glioma
ZFAS1	glioma
TUNAR	glioma
PANTR1	glioma
KCNQ1OT1	glioma
TUSC7	glioma
EGOT	glioma
TINCR	glioma
TP73-AS1	glioma
CBR3-AS1	glioma
SNHG6	glioma
ZEB1-AS1	glioma
WSPAR	glioma
JPX	glioma
FTX	glioma
PWAR5	glioma
LUCAT1	glioma
FAM83H-AS1	glioma
FOXD3-AS1	glioma
LINC00339	glioma
TPT1-AS1	glioma
TP53TG1	glioma
RMRP	glioma
AGAP2-AS1	glioma
MDC1-AS1	glioma
MIR210HG	glioma
LINC01116	glioma
MIR155HG	glioma
MROCKI	glioma
PSMD6-AS1	glioma
CCDC26	glioma
LINC00958	glioma
CCND2-AS1	glioma
HOXA-AS3	glioma
LINC00599	glioma
SNHG12	lung adenocarcinoma
CCAT1	lung adenocarcinoma
MALAT1	lung adenocarcinoma
HOTAIR	lung adenocarcinoma
XIST	lung adenocarcinoma
BLACAT1	lung adenocarcinoma
OIP5-AS1	lung adenocarcinoma
MIR31HG	lung adenocarcinoma
H19	lung adenocarcinoma
HOXA11-AS	lung adenocarcinoma
CYTOR	lung adenocarcinoma
UCA1	lung adenocarcinoma
MEG3	lung adenocarcinoma
CDKN2B-AS1	lung adenocarcinoma
LINC-ROR	lung adenocarcinoma
GAS5	lung adenocarcinoma
NEAT1	lung adenocarcinoma
LOC101927480	lung adenocarcinoma
FEZF1-AS1	lung adenocarcinoma
CASC2	lung adenocarcinoma
NPTN-IT1	lung adenocarcinoma
SPRY4-IT1	lung adenocarcinoma
DANCR	lung adenocarcinoma
LINC00472	lung adenocarcinoma
FENDRR	lung adenocarcinoma
HOTTIP	lung adenocarcinoma
KCNQ1OT1	lung adenocarcinoma
TINCR	lung adenocarcinoma
AFAP1-AS1	lung adenocarcinoma
HNF1A-AS1	lung adenocarcinoma
DLX6-AS1	lung adenocarcinoma
DGCR5	lung adenocarcinoma
ACTA2-AS1	lung adenocarcinoma
LINC00635	lung adenocarcinoma
RGMB-AS1	lung adenocarcinoma
SOX21-AS1	lung adenocarcinoma
SNHG5	lung adenocarcinoma
LUCAT1	lung adenocarcinoma
FAM83H-AS1	lung adenocarcinoma
HOTAIRM1	lung adenocarcinoma
LINC-PINT	lung adenocarcinoma
CASC9	lung adenocarcinoma
LINC00511	lung adenocarcinoma
VTRNA2-1	lung adenocarcinoma
RMRP	lung adenocarcinoma
ABHD11-AS1	lung adenocarcinoma
SFTA1P	lung adenocarcinoma
LINC00968	lung adenocarcinoma
HOXA-AS3	lung adenocarcinoma
LINC00319	lung adenocarcinoma
SNHG12	endometrial cancer
CCAT1	endometrial cancer
HAND2-AS1	endometrial cancer
HOTAIR	endometrial cancer
TUG1	endometrial cancer
CCAT2	endometrial cancer
H19	endometrial cancer
UCA1	endometrial cancer
MEG3	endometrial cancer
LINC-ROR	endometrial cancer
GAS5	endometrial cancer
TUSC7	endometrial cancer
LINC01016	endometrial cancer
BANCR	endometrial cancer
MIR22HG	endometrial cancer
SNHG8	endometrial cancer
DLEU2	endometrial cancer
ABHD11-AS1	endometrial cancer
TDRG1	endometrial cancer
LINC01592	endometrial cancer
SNHG12	thyroid gland papillary carcinoma
HULC	thyroid gland papillary carcinoma
MALAT1	thyroid gland papillary carcinoma
HOTAIR	thyroid gland papillary carcinoma
BLACAT1	thyroid gland papillary carcinoma
PVT1	thyroid gland papillary carcinoma
HAGLR	thyroid gland papillary carcinoma
H19	thyroid gland papillary carcinoma
MEG3	thyroid gland papillary carcinoma
LINC-ROR	thyroid gland papillary carcinoma
GAS5	thyroid gland papillary carcinoma
NEAT1	thyroid gland papillary carcinoma
LOC101927480	thyroid gland papillary carcinoma
HOTTIP	thyroid gland papillary carcinoma
FALEC	thyroid gland papillary carcinoma
BANCR	thyroid gland papillary carcinoma
PTCSC1	thyroid gland papillary carcinoma
LNCNEF	thyroid gland papillary carcinoma
HAGLROS	thyroid gland papillary carcinoma
PSMD6-AS1	thyroid gland papillary carcinoma
CCND2-AS1	thyroid gland papillary carcinoma
PTCSC2	thyroid gland papillary carcinoma
PTCSC3	thyroid gland papillary carcinoma
MPPED2-AS1	thyroid gland papillary carcinoma
CCAT1	esophageal squamous cell carcinoma
MALAT1	esophageal squamous cell carcinoma
HOTAIR	esophageal squamous cell carcinoma
BCYRN1	esophageal squamous cell carcinoma
TUG1	esophageal squamous cell carcinoma
MIR31HG	esophageal squamous cell carcinoma
PVT1	esophageal squamous cell carcinoma
SNHG16	esophageal squamous cell carcinoma
CCAT2	esophageal squamous cell carcinoma
H19	esophageal squamous cell carcinoma
HOXA11-AS	esophageal squamous cell carcinoma
CYTOR	esophageal squamous cell carcinoma
UCA1	esophageal squamous cell carcinoma
MEG3	esophageal squamous cell carcinoma
CDKN2B-AS1	esophageal squamous cell carcinoma
PCAT1	esophageal squamous cell carcinoma
LINC-ROR	esophageal squamous cell carcinoma
GAS5	esophageal squamous cell carcinoma
SOX2-OT	esophageal squamous cell carcinoma
NEAT1	esophageal squamous cell carcinoma
NPTN-IT1	esophageal squamous cell carcinoma
SPRY4-IT1	esophageal squamous cell carcinoma
HOTTIP	esophageal squamous cell carcinoma
ZFAS1	esophageal squamous cell carcinoma
PANTR1	esophageal squamous cell carcinoma
MIR4435-2HG	esophageal squamous cell carcinoma
TUSC7	esophageal squamous cell carcinoma
TINCR	esophageal squamous cell carcinoma
AFAP1-AS1	esophageal squamous cell carcinoma
TP73-AS1	esophageal squamous cell carcinoma
CBR3-AS1	esophageal squamous cell carcinoma
NKILA	esophageal squamous cell carcinoma
BANCR	esophageal squamous cell carcinoma
NORAD	esophageal squamous cell carcinoma
HNF1A-AS1	esophageal squamous cell carcinoma
ZEB1-AS1	esophageal squamous cell carcinoma
FOXD2-AS1	esophageal squamous cell carcinoma
LUCAT1	esophageal squamous cell carcinoma
LINC01133	esophageal squamous cell carcinoma
LINC00460	esophageal squamous cell carcinoma
CASC9	esophageal squamous cell carcinoma
LINC01234	esophageal squamous cell carcinoma
TDRG1	esophageal squamous cell carcinoma
LINC01592	esophageal squamous cell carcinoma
FOXCUT	esophageal squamous cell carcinoma
BOK-AS1	esophageal squamous cell carcinoma
C5orf66-AS1	esophageal squamous cell carcinoma
PGM5-AS1	esophageal squamous cell carcinoma
DNM3OS	esophageal squamous cell carcinoma
CCAT1	oral cavity squamous cell carcinoma
MALAT1	oral cavity squamous cell carcinoma
HOTAIR	oral cavity squamous cell carcinoma
TUG1	oral cavity squamous cell carcinoma
CCAT2	oral cavity squamous cell carcinoma
H19	oral cavity squamous cell carcinoma
UCA1	oral cavity squamous cell carcinoma
MEG3	oral cavity squamous cell carcinoma
NEAT1	oral cavity squamous cell carcinoma
SOX21-AS1	oral cavity squamous cell carcinoma
LINC00668	oral cavity squamous cell carcinoma
CEBPA-DT	oral cavity squamous cell carcinoma
FOXCUT	oral cavity squamous cell carcinoma
C5orf66-AS1	oral cavity squamous cell carcinoma
IL1R1-AS1	oral cavity squamous cell carcinoma
CCAT1	gallbladder cancer
MALAT1	gallbladder cancer
HOTAIR	gallbladder cancer
TUG1	gallbladder cancer
H19	gallbladder cancer
CYTOR	gallbladder cancer
UCA1	gallbladder cancer
MEG3	gallbladder cancer
CDKN2B-AS1	gallbladder cancer
LINC-ROR	gallbladder cancer
LOC101927480	gallbladder cancer
NPTN-IT1	gallbladder cancer
SPRY4-IT1	gallbladder cancer
IATPR	gallbladder cancer
AFAP1-AS1	gallbladder cancer
HOXA-AS2	gallbladder cancer
MINCR	gallbladder cancer
CCAT1	exocrine pancreatic carcinoma
HULC	exocrine pancreatic carcinoma
MALAT1	exocrine pancreatic carcinoma
HOTAIR	exocrine pancreatic carcinoma
XIST	exocrine pancreatic carcinoma
TUG1	exocrine pancreatic carcinoma
PVT1	exocrine pancreatic carcinoma
H19	exocrine pancreatic carcinoma
CYTOR	exocrine pancreatic carcinoma
UCA1	exocrine pancreatic carcinoma
MEG3	exocrine pancreatic carcinoma
CDKN2B-AS1	exocrine pancreatic carcinoma
LINC-ROR	exocrine pancreatic carcinoma
GAS5	exocrine pancreatic carcinoma
NEAT1	exocrine pancreatic carcinoma
LOC101927480	exocrine pancreatic carcinoma
CASC2	exocrine pancreatic carcinoma
SPRY4-IT1	exocrine pancreatic carcinoma
SNHG15	exocrine pancreatic carcinoma
LINC00673	exocrine pancreatic carcinoma
HOTTIP	exocrine pancreatic carcinoma
MIAT	exocrine pancreatic carcinoma
LINC00663	exocrine pancreatic carcinoma
HOXA-AS2	exocrine pancreatic carcinoma
IRAIN	exocrine pancreatic carcinoma
NORAD	exocrine pancreatic carcinoma
GHET1	exocrine pancreatic carcinoma
LINC00261	exocrine pancreatic carcinoma
ZEB2-AS1	exocrine pancreatic carcinoma
LINC00462	exocrine pancreatic carcinoma
LINC-PINT	exocrine pancreatic carcinoma
GACAT2	exocrine pancreatic carcinoma
CCDC26	exocrine pancreatic carcinoma
CCAT1	malignant colon neoplasm
MALAT1	malignant colon neoplasm
HOTAIR	malignant colon neoplasm
XIST	malignant colon neoplasm
BCYRN1	malignant colon neoplasm
TUG1	malignant colon neoplasm
SNHG1	malignant colon neoplasm
PVT1	malignant colon neoplasm
CCAT2	malignant colon neoplasm
H19	malignant colon neoplasm
CYTOR	malignant colon neoplasm
UCA1	malignant colon neoplasm
MEG3	malignant colon neoplasm
CDKN2B-AS1	malignant colon neoplasm
LINC-ROR	malignant colon neoplasm
GAS5	malignant colon neoplasm
TP53COR1	malignant colon neoplasm
SNHG15	malignant colon neoplasm
ZFAS1	malignant colon neoplasm
FALEC	malignant colon neoplasm
PANTR1	malignant colon neoplasm
MIR4435-2HG	malignant colon neoplasm
TUSC7	malignant colon neoplasm
LINC00261	malignant colon neoplasm
HNF1A-AS1	malignant colon neoplasm
WT1-AS	malignant colon neoplasm
RBM5-AS1	malignant colon neoplasm
VPS9D1-AS1	malignant colon neoplasm
CASC19	malignant colon neoplasm
HOXB-AS3	malignant colon neoplasm
MYCNOS	malignant colon neoplasm
TP53TG1	malignant colon neoplasm
MIR155HG	malignant colon neoplasm
LINC00599	malignant colon neoplasm
BACE1-AS	malignant colon neoplasm
CCAT1	retinoblastoma
MALAT1	retinoblastoma
HOTAIR	retinoblastoma
H19	retinoblastoma
MEG3	retinoblastoma
PANDAR	retinoblastoma
DANCR	retinoblastoma
AFAP1-AS1	retinoblastoma
BANCR	retinoblastoma
BDNF-AS	retinoblastoma
CCAT1	renal cell carcinoma (disease)
MALAT1	renal cell carcinoma (disease)
HOTAIR	renal cell carcinoma (disease)
TUG1	renal cell carcinoma (disease)
LINC00473	renal cell carcinoma (disease)
PVT1	renal cell carcinoma (disease)
CYTOR	renal cell carcinoma (disease)
UCA1	renal cell carcinoma (disease)
CDKN2B-AS1	renal cell carcinoma (disease)
LINC-ROR	renal cell carcinoma (disease)
GAS5	renal cell carcinoma (disease)
NEAT1	renal cell carcinoma (disease)
LOC101927480	renal cell carcinoma (disease)
CASC2	renal cell carcinoma (disease)
DANCR	renal cell carcinoma (disease)
SNHG15	renal cell carcinoma (disease)
EGOT	renal cell carcinoma (disease)
ABALON	renal cell carcinoma (disease)
DLX6-AS1	renal cell carcinoma (disease)
FTX	renal cell carcinoma (disease)
LNCARSR	renal cell carcinoma (disease)
GIHCG	renal cell carcinoma (disease)
PRDM16-DT	renal cell carcinoma (disease)
DUXAP8	renal cell carcinoma (disease)
LINC00887	renal cell carcinoma (disease)
CCAT1	prostate cancer
HULC	prostate cancer
MALAT1	prostate cancer
HOTAIR	prostate cancer
XIST	prostate cancer
TUG1	prostate cancer
SNHG1	prostate cancer
PVT1	prostate cancer
HAGLR	prostate cancer
CCAT2	prostate cancer
H19	prostate cancer
UCA1	prostate cancer
MEG3	prostate cancer
CDKN2B-AS1	prostate cancer
PCAT1	prostate cancer
LINC-ROR	prostate cancer
GAS5	prostate cancer
TP53COR1	prostate cancer
NEAT1	prostate cancer
RASSF1-AS1	prostate cancer
CASC2	prostate cancer
SPRY4-IT1	prostate cancer
DANCR	prostate cancer
FENDRR	prostate cancer
HOTTIP	prostate cancer
FALEC	prostate cancer
KCNQ1OT1	prostate cancer
LPP-AS2	prostate cancer
EGOT	prostate cancer
CBR3-AS1	prostate cancer
LINC00663	prostate cancer
ABALON	prostate cancer
ZEB1-AS1	prostate cancer
HCG11	prostate cancer
PCAT14	prostate cancer
PCAT29	prostate cancer
TRPM2-AS	prostate cancer
SNHG5	prostate cancer
SNHG7	prostate cancer
PRNCR1	prostate cancer
LINC-PINT	prostate cancer
PART1	prostate cancer
PRINS	prostate cancer
LINC01138	prostate cancer
LINC01116	prostate cancer
LINC00599	prostate cancer
BDNF-AS	prostate cancer
SCHLAP1	prostate cancer
LINC00963	prostate cancer
PCAT6	prostate cancer
PCGEM1	prostate cancer
MIR17HG	prostate cancer
MIR570HG	prostate cancer
PCAT7	prostate cancer
CCAT1	cholangiocarcinoma
HULC	cholangiocarcinoma
MALAT1	cholangiocarcinoma
TUG1	cholangiocarcinoma
SNHG1	cholangiocarcinoma
CCAT2	cholangiocarcinoma
H19	cholangiocarcinoma
UCA1	cholangiocarcinoma
PCAT1	cholangiocarcinoma
SOX2-OT	cholangiocarcinoma
NEAT1	cholangiocarcinoma
PANDAR	cholangiocarcinoma
SPRY4-IT1	cholangiocarcinoma
AFAP1-AS1	cholangiocarcinoma
TP73-AS1	cholangiocarcinoma
ASAP1-IT1	cholangiocarcinoma
CCAT1	ovarian cancer
MALAT1	ovarian cancer
HOTAIR	ovarian cancer
XIST	ovarian cancer
BCYRN1	ovarian cancer
TUG1	ovarian cancer
OIP5-AS1	ovarian cancer
SNHG1	ovarian cancer
PVT1	ovarian cancer
HAGLR	ovarian cancer
SNHG16	ovarian cancer
CCAT2	ovarian cancer
H19	ovarian cancer
HOXA11-AS	ovarian cancer
UCA1	ovarian cancer
MEG3	ovarian cancer
CDKN2B-AS1	ovarian cancer
LINC-ROR	ovarian cancer
SNHG20	ovarian cancer
GAS5	ovarian cancer
SOX2-OT	ovarian cancer
EWSAT1	ovarian cancer
NEAT1	ovarian cancer
NNT-AS1	ovarian cancer
LOC101927480	ovarian cancer
SPRY4-IT1	ovarian cancer
ZFAS1	ovarian cancer
FALEC	ovarian cancer
AFAP1-AS1	ovarian cancer
NBAT1	ovarian cancer
TP73-AS1	ovarian cancer
LSINCT5	ovarian cancer
CPS1-IT1	ovarian cancer
SNHG3	ovarian cancer
MIR22HG	ovarian cancer
VPS9D1-AS1	ovarian cancer
LUCAT1	ovarian cancer
MNX1-AS1	ovarian cancer
DLEU2	ovarian cancer
TP53TG1	ovarian cancer
ABHD11-AS1	ovarian cancer
LINC00857	ovarian cancer
BACE1-AS	ovarian cancer
PCGEM1	ovarian cancer
LINC00312	ovarian cancer
LINC00346	ovarian cancer
LINC00942	ovarian cancer
ERLNC1	ovarian cancer
CCAT1	head and neck squamous cell carcinoma
HOTAIR	head and neck squamous cell carcinoma
H19	head and neck squamous cell carcinoma
EPB41L4A-DT	head and neck squamous cell carcinoma
CCAT1	melanoma (disease)
MALAT1	melanoma (disease)
HOTAIR	melanoma (disease)
TUG1	melanoma (disease)
PVT1	melanoma (disease)
HAGLR	melanoma (disease)
H19	melanoma (disease)
UCA1	melanoma (disease)
MEG3	melanoma (disease)
CDKN2B-AS1	melanoma (disease)
LINC-ROR	melanoma (disease)
GAS5	melanoma (disease)
CASC2	melanoma (disease)
SPRY4-IT1	melanoma (disease)
LINC00673	melanoma (disease)
FALEC	melanoma (disease)
KCNQ1OT1	melanoma (disease)
NKILA	melanoma (disease)
BANCR	melanoma (disease)
CASC15	melanoma (disease)
SNHG5	melanoma (disease)
CCAT1	plasma cell myeloma
MALAT1	plasma cell myeloma
HOTAIR	plasma cell myeloma
TUG1	plasma cell myeloma
PVT1	plasma cell myeloma
H19	plasma cell myeloma
UCA1	plasma cell myeloma
MEG3	plasma cell myeloma
PCAT1	plasma cell myeloma
GAS5	plasma cell myeloma
NEAT1	plasma cell myeloma
LOC101927480	plasma cell myeloma
FEZF1-AS1	plasma cell myeloma
TP73-AS1	plasma cell myeloma
PRAL	plasma cell myeloma
CCAT1	acute myeloid leukemia
HOTAIR	acute myeloid leukemia
TUG1	acute myeloid leukemia
H19	acute myeloid leukemia
UCA1	acute myeloid leukemia
MEG3	acute myeloid leukemia
CDKN2B-AS1	acute myeloid leukemia
LOC101927480	acute myeloid leukemia
ZFAS1	acute myeloid leukemia
KCNQ1OT1	acute myeloid leukemia
TUSC7	acute myeloid leukemia
IRAIN	acute myeloid leukemia
CASC15	acute myeloid leukemia
WT1-AS	acute myeloid leukemia
FTX	acute myeloid leukemia
SNHG5	acute myeloid leukemia
LUCAT1	acute myeloid leukemia
HOTAIRM1	acute myeloid leukemia
LEF1-AS1	acute myeloid leukemia
MROCKI	acute myeloid leukemia
CCDC26	acute myeloid leukemia
IL1R1-AS1	acute myeloid leukemia
CCAT1	intrahepatic cholangiocarcinoma
TUG1	intrahepatic cholangiocarcinoma
LOC101927480	intrahepatic cholangiocarcinoma
CPS1-IT1	intrahepatic cholangiocarcinoma
CCAT1	nasopharyngeal carcinoma
HULC	nasopharyngeal carcinoma
MALAT1	nasopharyngeal carcinoma
HOTAIR	nasopharyngeal carcinoma
XIST	nasopharyngeal carcinoma
SNHG1	nasopharyngeal carcinoma
PVT1	nasopharyngeal carcinoma
H19	nasopharyngeal carcinoma
MEG3	nasopharyngeal carcinoma
CDKN2B-AS1	nasopharyngeal carcinoma
LINC-ROR	nasopharyngeal carcinoma
GAS5	nasopharyngeal carcinoma
EWSAT1	nasopharyngeal carcinoma
NEAT1	nasopharyngeal carcinoma
NPTN-IT1	nasopharyngeal carcinoma
ZFAS1	nasopharyngeal carcinoma
AFAP1-AS1	nasopharyngeal carcinoma
NKILA	nasopharyngeal carcinoma
HNF1A-AS1	nasopharyngeal carcinoma
FOXD2-AS1	nasopharyngeal carcinoma
LINC00460	nasopharyngeal carcinoma
CASC9	nasopharyngeal carcinoma
MIR3936HG	nasopharyngeal carcinoma
PCAT7	nasopharyngeal carcinoma
LINC00312	nasopharyngeal carcinoma
LINC00210	nasopharyngeal carcinoma
CCAT1	thyroid cancer
MALAT1	thyroid cancer
HOTAIR	thyroid cancer
TUG1	thyroid cancer
PVT1	thyroid cancer
H19	thyroid cancer
CDKN2B-AS1	thyroid cancer
LINC-ROR	thyroid cancer
GAS5	thyroid cancer
NEAT1	thyroid cancer
CASC2	thyroid cancer
PANDAR	thyroid cancer
SPRY4-IT1	thyroid cancer
AFAP1-AS1	thyroid cancer
LINC00663	thyroid cancer
BANCR	thyroid cancer
MANCR	thyroid cancer
FOXD2-AS1	thyroid cancer
PTCSC2	thyroid cancer
PTCSC3	thyroid cancer
MPPED2-AS1	thyroid cancer
PAX8-AS1	thyroid cancer
HULC	urinary bladder cancer
MALAT1	urinary bladder cancer
HOTAIR	urinary bladder cancer
XIST	urinary bladder cancer
TUG1	urinary bladder cancer
BLACAT1	urinary bladder cancer
MIR31HG	urinary bladder cancer
PVT1	urinary bladder cancer
HAGLR	urinary bladder cancer
SNHG16	urinary bladder cancer
CCAT2	urinary bladder cancer
H19	urinary bladder cancer
CYTOR	urinary bladder cancer
UCA1	urinary bladder cancer
MEG3	urinary bladder cancer
CDKN2B-AS1	urinary bladder cancer
PCAT1	urinary bladder cancer
LINC-ROR	urinary bladder cancer
GAS5	urinary bladder cancer
NEAT1	urinary bladder cancer
LOC101927480	urinary bladder cancer
CASC2	urinary bladder cancer
NPTN-IT1	urinary bladder cancer
PANDAR	urinary bladder cancer
SPRY4-IT1	urinary bladder cancer
HIF1A-AS2	urinary bladder cancer
ZFAS1	urinary bladder cancer
TINCR	urinary bladder cancer
TP73-AS1	urinary bladder cancer
LSINCT5	urinary bladder cancer
HOXA-AS2	urinary bladder cancer
BANCR	urinary bladder cancer
GHET1	urinary bladder cancer
HNF1A-AS1	urinary bladder cancer
ZEB1-AS1	urinary bladder cancer
ZEB2-AS1	urinary bladder cancer
GAPLINC	urinary bladder cancer
SNHG5	urinary bladder cancer
SNHG7	urinary bladder cancer
FOXD2-AS1	urinary bladder cancer
ABHD11-AS1	urinary bladder cancer
LINC00857	urinary bladder cancer
MDC1-AS1	urinary bladder cancer
DUXAP8	urinary bladder cancer
LINC00958	urinary bladder cancer
C5orf66-AS1	urinary bladder cancer
PGM5-AS1	urinary bladder cancer
SCHLAP1	urinary bladder cancer
ASAP1-IT1	urinary bladder cancer
LINC00312	urinary bladder cancer
LINC00346	urinary bladder cancer
HULC	ovarian carcinoma
MALAT1	ovarian carcinoma
HOTAIR	ovarian carcinoma
TUG1	ovarian carcinoma
HAGLR	ovarian carcinoma
H19	ovarian carcinoma
UCA1	ovarian carcinoma
MEG3	ovarian carcinoma
CASC2	ovarian carcinoma
LINC00472	ovarian carcinoma
ZFAS1	ovarian carcinoma
LSINCT5	ovarian carcinoma
WWOX-AS1	ovarian carcinoma
TDRG1	ovarian carcinoma
DNM3OS	ovarian carcinoma
ASAP1-IT1	ovarian carcinoma
ERLNC1	ovarian carcinoma
HULC	rectum adenocarcinoma
PVT1	rectum adenocarcinoma
ADAMTS9-AS2	rectum adenocarcinoma
LOC101927480	rectum adenocarcinoma
HULC	chronic myelogenous leukemia
HOTAIR	chronic myelogenous leukemia
H19	chronic myelogenous leukemia
UCA1	chronic myelogenous leukemia
MEG3	chronic myelogenous leukemia
FALEC	chronic myelogenous leukemia
SNHG5	chronic myelogenous leukemia
HULC	diffuse large B-cell lymphoma
MALAT1	diffuse large B-cell lymphoma
HOTAIR	diffuse large B-cell lymphoma
PANDAR	diffuse large B-cell lymphoma
LUNAR1	diffuse large B-cell lymphoma
MIR155HG	diffuse large B-cell lymphoma
MIR17HG	diffuse large B-cell lymphoma
HULC	liver cancer
MALAT1	liver cancer
HOTAIR	liver cancer
HAGLR	liver cancer
H19	liver cancer
UCA1	liver cancer
MEG3	liver cancer
ABALON	liver cancer
MIR7-3HG	liver cancer
IGF2-AS	liver cancer
LINC00210	liver cancer
MALAT1	glioblastoma (disease)
HOTAIR	glioblastoma (disease)
XIST	glioblastoma (disease)
TUG1	glioblastoma (disease)
HAGLR	glioblastoma (disease)
H19	glioblastoma (disease)
CYTOR	glioblastoma (disease)
UCA1	glioblastoma (disease)
MEG3	glioblastoma (disease)
CDKN2B-AS1	glioblastoma (disease)
PCAT1	glioblastoma (disease)
LINC-ROR	glioblastoma (disease)
GAS5	glioblastoma (disease)
SOX2-OT	glioblastoma (disease)
NEAT1	glioblastoma (disease)
DANCR	glioblastoma (disease)
HIF1A-AS2	glioblastoma (disease)
FALEC	glioblastoma (disease)
NBAT1	glioblastoma (disease)
LINC00663	glioblastoma (disease)
HMMR-AS1	glioblastoma (disease)
SNHG6	glioblastoma (disease)
GAPLINC	glioblastoma (disease)
SNHG7	glioblastoma (disease)
HOTAIRM1	glioblastoma (disease)
MNX1-AS1	glioblastoma (disease)
LEF1-AS1	glioblastoma (disease)
MALAT1	nonpapillary renal cell carcinoma
TUG1	nonpapillary renal cell carcinoma
PVT1	nonpapillary renal cell carcinoma
CCAT2	nonpapillary renal cell carcinoma
H19	nonpapillary renal cell carcinoma
CYTOR	nonpapillary renal cell carcinoma
MEG3	nonpapillary renal cell carcinoma
NEAT1	nonpapillary renal cell carcinoma
ADAMTS9-AS2	nonpapillary renal cell carcinoma
NPTN-IT1	nonpapillary renal cell carcinoma
PANDAR	nonpapillary renal cell carcinoma
SPRY4-IT1	nonpapillary renal cell carcinoma
SNHG14	nonpapillary renal cell carcinoma
NBAT1	nonpapillary renal cell carcinoma
DGCR5	nonpapillary renal cell carcinoma
LUCAT1	nonpapillary renal cell carcinoma
PRDM16-DT	nonpapillary renal cell carcinoma
MIR210HG	nonpapillary renal cell carcinoma
LINC00887	nonpapillary renal cell carcinoma
LINC00963	nonpapillary renal cell carcinoma
MALAT1	lung cancer
HOTAIR	lung cancer
BCYRN1	lung cancer
OIP5-AS1	lung cancer
LINC00473	lung cancer
SNHG1	lung cancer
PVT1	lung cancer
H19	lung cancer
HOXA11-AS	lung cancer
CYTOR	lung cancer
UCA1	lung cancer
MEG3	lung cancer
CDKN2B-AS1	lung cancer
LINC-ROR	lung cancer
GAS5	lung cancer
TP53COR1	lung cancer
NEAT1	lung cancer
NNT-AS1	lung cancer
ADAMTS9-AS2	lung cancer
DANCR	lung cancer
HOTTIP	lung cancer
MIR4435-2HG	lung cancer
LPP-AS2	lung cancer
MIAT	lung cancer
TINCR	lung cancer
AFAP1-AS1	lung cancer
NBAT1	lung cancer
LINC00663	lung cancer
LSINCT5	lung cancer
PICART1	lung cancer
BANCR	lung cancer
CPS1-IT1	lung cancer
DGCR5	lung cancer
PCBP2-OT1	lung cancer
ZEB2-AS1	lung cancer
MIR22HG	lung cancer
PRAL	lung cancer
SNHG7	lung cancer
LUCAT1	lung cancer
LINC-PINT	lung cancer
RMRP	lung cancer
LINC00857	lung cancer
MALINC1	lung cancer
LOC730101	lung cancer
LINC00319	lung cancer
PCAT6	lung cancer
LINC00942	lung cancer
TARID	lung cancer
MALAT1	esophageal cancer
HOTAIR	esophageal cancer
BCYRN1	esophageal cancer
MIR31HG	esophageal cancer
SNHG1	esophageal cancer
PVT1	esophageal cancer
H19	esophageal cancer
UCA1	esophageal cancer
MEG3	esophageal cancer
LINC-ROR	esophageal cancer
GAS5	esophageal cancer
CASC2	esophageal cancer
DANCR	esophageal cancer
SNHG6	esophageal cancer
SNHG7	esophageal cancer
LINC00460	esophageal cancer
CASC9	esophageal cancer
DUXAP8	esophageal cancer
MALAT1	kidney cancer
HOTAIR	kidney cancer
PVT1	kidney cancer
HOXA11-AS	kidney cancer
HIF1A-AS2	kidney cancer
FALEC	kidney cancer
HIF1A-AS1	kidney cancer
MALAT1	uveal melanoma
XIST	uveal melanoma
PVT1	uveal melanoma
HOXA11-AS	uveal melanoma
JPX	uveal melanoma
FTX	uveal melanoma
MALAT1	adrenal cortex carcinoma
H19	adrenal cortex carcinoma
DLX6-AS1	adrenal cortex carcinoma
RAB6C-AS1	adrenal cortex carcinoma
PRINS	adrenal cortex carcinoma
MALAT1	tongue squamous cell carcinoma
TUG1	tongue squamous cell carcinoma
H19	tongue squamous cell carcinoma
CYTOR	tongue squamous cell carcinoma
UCA1	tongue squamous cell carcinoma
MEG3	tongue squamous cell carcinoma
LINC01503	tongue squamous cell carcinoma
LINC00673	tongue squamous cell carcinoma
HOTTIP	tongue squamous cell carcinoma
AFAP1-AS1	tongue squamous cell carcinoma
NKILA	tongue squamous cell carcinoma
CASC15	tongue squamous cell carcinoma
PCBP2-OT1	tongue squamous cell carcinoma
GIHCG	tongue squamous cell carcinoma
LINC01527	tongue squamous cell carcinoma
LINC00511	tongue squamous cell carcinoma
MALAT1	choriocarcinoma (disease)
H19	choriocarcinoma (disease)
MIR503HG	choriocarcinoma (disease)
MALAT1	Ewing sarcoma
EWSAT1	Ewing sarcoma
MALAT1	myeloid neoplasm
FALEC	myeloid neoplasm
DLEU2	myeloid neoplasm
MALAT1	vulvar squamous cell carcinoma
HOTAIR	vulvar squamous cell carcinoma
MEG3	vulvar squamous cell carcinoma
NEAT1	vulvar squamous cell carcinoma
MIR99AHG	vulvar squamous cell carcinoma
MALAT1	pituitary gland adenoma
HOTAIR	pituitary gland adenoma
CCAT2	pituitary gland adenoma
MEG3	pituitary gland adenoma
MALAT1	fibrosarcoma (disease)
XIST	fibrosarcoma (disease)
MALAT1	hepatoblastoma
TUG1	hepatoblastoma
OIP5-AS1	hepatoblastoma
H19	hepatoblastoma
LOC101927480	hepatoblastoma
MALAT1	bladder transitional cell carcinoma
TUG1	bladder transitional cell carcinoma
PVT1	bladder transitional cell carcinoma
CDKN2B-AS1	bladder transitional cell carcinoma
MALAT1	tongue cancer
BCYRN1	tongue cancer
FAM3D-AS1	tongue cancer
MALAT1	glioma susceptibility 1
MEG3	glioma susceptibility 1
TUSC7	glioma susceptibility 1
TP73-AS1	glioma susceptibility 1
PRNCR1	glioma susceptibility 1
HOTAIR	gastric cardia adenocarcinoma
H19	gastric cardia adenocarcinoma
MEG3	gastric cardia adenocarcinoma
WSPAR	gastric cardia adenocarcinoma
PRINS	gastric cardia adenocarcinoma
SNHG29	gastric cardia adenocarcinoma
HOTAIR	B-cell non-Hodgkin lymphoma
PVT1	B-cell non-Hodgkin lymphoma
TP53COR1	B-cell non-Hodgkin lymphoma
MINCR	B-cell non-Hodgkin lymphoma
HOTAIR	malignant glioma
DANCR	malignant glioma
HOTTIP	malignant glioma
HOXA-AS2	malignant glioma
HOTAIR	small cell lung carcinoma
TUG1	small cell lung carcinoma
PVT1	small cell lung carcinoma
CCAT2	small cell lung carcinoma
H19	small cell lung carcinoma
HOTTIP	small cell lung carcinoma
HOTAIR	ovarian serous adenocarcinoma
HOXA11-AS	ovarian serous adenocarcinoma
CDKN2B-AS1	ovarian serous adenocarcinoma
HOTAIR	non-functioning pituitary adenoma
MEG3	non-functioning pituitary adenoma
HOTAIR	sarcoma
LINC-ROR	sarcoma
HOTAIR	chondrosarcoma (disease)
BCAR4	chondrosarcoma (disease)
HOTAIR	gastrointestinal stromal tumor
CCDC26	gastrointestinal stromal tumor
HOTAIR	gastric adenocarcinoma
H19	gastric adenocarcinoma
NEAT1	gastric adenocarcinoma
BANCR	gastric adenocarcinoma
XIST	testicular cancer
H19	testicular cancer
BOK-AS1	testicular cancer
XIST	leukemia (disease)
PVT1	leukemia (disease)
NEAT1	leukemia (disease)
LINC00173	leukemia (disease)
XIST	testicular germ cell tumor
H19	testicular germ cell tumor
MEG3	testicular germ cell tumor
SPRY4-IT1	testicular germ cell tumor
OIP5-AS1	lip and oral cavity carcinoma
MIR31HG	lip and oral cavity carcinoma
CDKN2B-AS1	lip and oral cavity carcinoma
LINC-ROR	lip and oral cavity carcinoma
LINC00473	Wilms tumor
H19	Wilms tumor
MEG3	Wilms tumor
WT1-AS	Wilms tumor
IGF2-AS	Wilms tumor
SNHG1	squamous cell lung carcinoma
SOX2-OT	squamous cell lung carcinoma
NPTN-IT1	squamous cell lung carcinoma
LINC00472	squamous cell lung carcinoma
TINCR	squamous cell lung carcinoma
AFAP1-AS1	squamous cell lung carcinoma
MIR22HG	squamous cell lung carcinoma
LINC01133	squamous cell lung carcinoma
CASC9	squamous cell lung carcinoma
LINC00511	squamous cell lung carcinoma
ABHD11-AS1	squamous cell lung carcinoma
SFTA1P	squamous cell lung carcinoma
LINC00968	squamous cell lung carcinoma
PCAT6	squamous cell lung carcinoma
MIR570HG	squamous cell lung carcinoma
TARID	squamous cell lung carcinoma
SNHG1	astrocytoma (excluding glioblastoma)
CASC2	astrocytoma (excluding glioblastoma)
LINC01089	astrocytoma (excluding glioblastoma)
MYRF-AS1	astrocytoma (excluding glioblastoma)
PVT1	acute promyelocytic leukemia
H19	acute promyelocytic leukemia
NEAT1	acute promyelocytic leukemia
HOXA-AS2	acute promyelocytic leukemia
HOTAIRM1	acute promyelocytic leukemia
PVT1	cervical squamous cell carcinoma
CCAT2	cervical squamous cell carcinoma
PVT1	malignant pleural mesothelioma
GAS5	malignant pleural mesothelioma
NEAT1	malignant pleural mesothelioma
SNHG8	malignant pleural mesothelioma
PAX8-AS1	malignant pleural mesothelioma
H19	rhabdomyosarcoma (disease)
RMST	rhabdomyosarcoma (disease)
H19	meningioma (disease)
MEG3	meningioma (disease)
UCA1	uterine corpus leiomyoma
LOC284454	uterine corpus leiomyoma
ADAM12-OT1	uterine corpus leiomyoma
CDKN2B-AS1	acute lymphoblastic leukemia (disease)
FALEC	acute lymphoblastic leukemia (disease)
LINC-PINT	acute lymphoblastic leukemia (disease)
GAS5	head and neck cancer
TP53COR1	head and neck cancer
GHET1	head and neck cancer
HOTAIRM1	head and neck cancer
GAS5	lymphoma
DLEU2	lymphoma
GAS5	squamous cell carcinoma
LINC01503	squamous cell carcinoma
EGFR-AS1	squamous cell carcinoma
TP53COR1	B-cell chronic lymphocytic leukemia
NEAT1	B-cell chronic lymphocytic leukemia
LOC101927480	B-cell chronic lymphocytic leukemia
MIAT	B-cell chronic lymphocytic leukemia
DLEU2	B-cell chronic lymphocytic leukemia
GATA6-AS1	B-cell chronic lymphocytic leukemia
AFAP1-AS1	esophageal adenocarcinoma
HNF1A-AS1	esophageal adenocarcinoma
NKILA	laryngeal carcinoma
LINC00261	laryngeal carcinoma
DLEU2	laryngeal carcinoma
FAM3D-AS1	laryngeal carcinoma
