# Supplementary material for: Cluster correlation based method for lncRNA-disease association prediction
Source: BMC Bioinformatics. 2020 May 11;21:180. doi: 10.1186/s12859-020-3496-8 (PMC7216352; doi:10.1186/s12859-020-3496-8)
Supplement: Supplementary file 5 — Additional file 5. In this file we provide the result of 1000 resampling experiments at different thresholds. [file 12859_2020_3496_MOESM5_ESM.xlsx]

## Sheet: result of resampling
10% deleted		20% deleted		30% deleted		Random network
Our method	Yang's method	Our method	Yang's method	Our method	Yang's method	Our method
The total number of times predicted correctly in 1000 re-sampling experiments
901	1000	804	998	692	990	9
908	1000	797	1000	709	999	7
901	1000	771	996	679	982	10
885	1000	815	999	702	994	3
907	994	793	945	706	894	7
916	1000	779	994	687	961	10
906	1000	799	997	671	987	11
897	745	816	506	678	316	6
908	1000	802	1000	723	999	12
898	989	799	905	706	794	8
908	729	779	523	679	331	5
907	1000	815	1000	693	1000	6
892	914	808	803	728	723	8
905	1000	808	985	702	913	4
910	886	815	805	684	687	8
915	902	784	798	697	672	2
886	916	798	794	695	708	10
896	900	798	782	674	695	4
919	901	814	801	723	707	11
895	887	804	814	680	700	8
900	895	803	798	681	683	70
914	909	806	793	706	677	62
892	885	802	811	676	676	61
893	894	804	795	692	698	60
907	998	804	972	711	905	81
901	1000	806	1000	707	999	68
886	859	798	694	691	522	61
880	999	788	993	685	968	73
892	734	795	510	719	334	64
914	1000	782	996	704	979	68
892	1000	812	994	692	966	61
900	876	814	690	700	523	57
896	730	806	522	703	341	73
911	751	818	516	668	337	65
887	1000	809	999	698	990	66
888	887	797	686	676	521	58
914	860	809	704	699	516	64
891	858	824	703	694	538	66
889	1000	805	999	703	990	66
903	914	800	742	694	552	56
904	902	785	784	701	718	68
912	1000	813	998	722	966	59
912	899	814	762	695	616	55
880	1000	790	991	683	979	64
907	1000	801	998	698	994	105
884	992	809	945	709	872	115
912	999	804	986	734	938	111
900	892	798	765	696	588	102
901	890	782	771	686	610	100
915	994	814	976	696	907	115
911	1000	818	1000	719	998	105
895	1000	792	1000	697	998	87
900	989	793	944	694	858	92
888	1000	797	997	693	978	111
914	900	804	804	679	708	40
896	904	817	801	686	698	40
894	880	811	798	693	706	39
910	893	797	808	695	698	31
902	914	808	796	685	703	42
911	891	777	822	694	701	40
897	885	791	820	669	687	47
902	919	813	797	700	707	47
889	904	790	798	670	712	39
912	926	803	804	707	691	35
900	901	811	779	687	726	50
895	910	795	802	714	693	44
896	904	809	813	709	680	47
912	909	797	786	675	699	46
888	903	777	789	704	705	29
890	906	812	793	712	712	52
912	909	804	803	711	688	39
889	898	811	788	702	695	50
913	912	786	793	671	711	30
904	896	800	817	704	706	52
878	897	821	802	710	691	34
882	904	783	783	683	699	47
885	904	799	793	692	689	45
889	900	791	794	671	710	51
900	1000	787	1000	696	998	33
893	1000	798	998	699	986	51
908	1000	787	1000	700	999	45
903	880	797	711	706	516	51
895	884	813	728	680	520	38
893	868	785	740	698	554	34
910	878	801	727	681	545	34
913	972	827	904	675	790	42
914	985	803	939	672	803	54
896	999	816	999	678	991	50
894	930	810	770	685	615	50
910	939	796	788	687	606	55
902	963	808	842	678	728	52
911	738	775	498	685	335	51
897	1000	790	1000	663	996	51
902	999	811	998	693	987	57
889	1000	789	993	665	972	43
912	930	801	805	698	662	49
900	999	808	987	681	976	66
895	997	795	959	705	876	31
896	1000	807	999	703	994	42
912	942	795	864	666	760	46
888	1000	779	1000	695	972	44
890	996	811	947	704	840	51
912	1000	803	998	703	987	58
889	799	810	610	695	438	64
913	949	785	807	661	636	41
904	1000	800	998	693	968	63
878	1000	820	989	704	973	48
882	848	781	682	675	524	53
885	856	798	701	684	518	58
889	857	790	678	664	524	57
900	868	785	709	686	529	41
893	962	797	863	692	736	51
908	869	785	705	693	561	51
903	884	797	695	701	538	53
895	855	811	718	673	540	63
893	1000	787	999	683	986	50
910	984	801	950	674	917	48
913	901	827	820	671	714	49
908	709	797	501	696	323	90
883	704	790	508	697	320	176
881	734	769	519	689	363	168
899	913	788	776	667	622	181
899	1000	786	995	679	984	84
897	912	805	736	691	615	84
888	901	791	781	703	627	89
885	904	806	766	692	621	169
884	876	803	771	715	612	165
897	1000	797	1000	670	994	189
900	738	779	500	690	329	189
902	725	797	520	709	351	179
897	733	778	519	705	358	100
906	988	786	952	668	840	88
899	789	796	567	668	391	170
888	1000	790	998	688	973	155
903	738	818	503	679	328	168
895	927	795	762	659	604	155
882	932	789	763	709	582	160
911	1000	793	1000	705	993	161
909	1000	822	988	693	971	159
904	1000	802	1000	678	998	153
899	700	779	521	702	352	176
898	741	783	539	694	359	79
891	1000	821	996	703	994	90
890	711	820	511	677	343	80
895	731	802	526	685	363	176
895	711	800	489	697	362	87
902	1000	798	999	700	992	84
888	1000	801	998	708	991	82
897	1000	810	994	719	982	84
914	742	778	533	723	350	206
892	997	798	983	684	945	160
905	846	799	698	675	487	160
903	864	792	698	715	511	161
904	1000	811	992	681	960	177
911	984	813	910	713	810	97
904	1000	796	998	692	990	98
895	900	770	787	666	683	77
903	993	810	958	684	896	93
901	710	775	520	710	342	92
895	988	793	943	679	870	76
912	987	799	954	670	877	162
898	999	806	993	660	964	190
903	1000	811	999	653	983	175
905	951	791	888	692	751	84
910	900	800	809	676	703	158
914	904	805	805	678	710	23
896	992	818	959	682	901	19
894	999	813	991	686	961	20
910	888	800	768	689	644	28
902	993	810	973	681	893	26
911	897	778	806	689	689	20
897	895	792	790	667	701	22
902	912	814	841	693	739	16
889	877	792	783	672	689	22
912	967	804	841	703	665	18
900	783	811	574	687	378	29
895	791	797	591	713	383	16
896	995	809	964	709	898	17
912	1000	798	995	672	981	24
888	899	780	795	703	722	19
890	1000	814	999	711	991	16
912	1000	805	989	707	973	19
889	939	813	841	698	660	31
913	923	788	800	663	712	21
904	732	802	499	698	379	25
878	998	822	991	710	960	14
882	873	784	705	681	570	24
885	888	801	688	690	552	24
889	857	792	716	670	534	21
900	986	788	928	692	787	18
893	909	800	764	699	666	22
908	999	788	993	696	974	26
903	990	798	945	706	903	21
895	1000	814	996	678	977	16
893	974	787	875	691	793	14
910	763	803	526	677	317	16
913	758	829	514	673	318	29
904	888	813	794	700	648	37
892	909	797	780	701	667	48
903	902	814	773	709	641	42
909	719	806	519	706	338	44
906	999	787	980	699	951	54
897	731	817	480	674	375	46
886	735	803	493	697	380	53
903	746	794	483	686	356	47
915	1000	790	988	689	940	39
914	988	798	941	666	897	41
896	718	812	507	663	339	34
894	722	807	502	674	347	46
910	723	793	500	680	351	34
902	894	806	792	670	681	40
911	887	773	758	676	593	34
897	953	786	854	654	744	37
902	993	809	937	684	846	36
889	997	787	973	656	909	35
912	1000	798	993	690	954	35
900	900	806	802	667	674	40
895	993	790	972	698	905	31
896	992	804	941	693	879	45
912	714	793	509	657	356	40
888	998	774	992	687	968	27
890	1000	808	998	692	983	39
912	898	800	773	693	672	34
889	1000	808	992	680	976	50
913	720	785	522	651	327	29
904	726	797	494	682	336	44
878	733	816	514	691	343	27
882	713	778	514	667	331	34
885	721	796	488	679	341	39
889	716	785	496	653	361	42
900	730	783	500	680	355	36
893	1000	793	982	679	930	36
908	995	782	962	686	885	37
903	864	792	698	690	534	42
895	954	807	847	663	692	31
893	987	781	954	677	886	33
910	905	796	792	666	702	31
913	886	824	787	659	692	41
898	901	771	786	703	717	96
908	896	792	801	689	685	178
907	900	777	796	680	699	171
889	902	810	788	667	700	173
890	907	792	793	678	702	160
899	902	778	788	689	723	156
898	894	797	820	656	694	156
908	900	783	802	678	693	181
908	896	793	785	680	703	172
891	907	807	812	671	696	184
909	901	793	801	672	700	131
900	910	800	801	675	702	177
900	903	804	812	657	696	161
889	911	788	791	669	705	179
906	910	792	824	660	667	168
899	903	782	810	710	707	177
917	901	782	815	675	693	159
901	896	801	816	667	720	148
902	919	814	789	690	610	160
903	748	794	519	673	357	171
907	999	775	995	696	977	53
889	925	808	758	682	609	53
908	968	780	856	690	668	53
908	989	791	954	691	885	57
900	966	800	886	691	724	59
904	859	803	737	687	645	36
892	998	789	987	689	946	47
903	885	809	795	701	632	42
909	874	795	735	695	559	44
906	873	780	716	688	531	54
897	988	808	941	663	849	46
886	913	792	788	686	676	52
903	746	784	515	679	350	47
915	994	780	957	678	899	39
889	1000	787	961	680	895	54
899	989	780	927	717	857	58
917	995	782	966	686	919	61
901	990	802	932	680	832	50
902	750	814	547	700	410	56
903	783	794	631	682	522	55
902	926	808	859	670	747	82
902	981	795	944	638	863	73
905	999	801	979	688	936	89
902	1000	795	983	685	949	75
911	992	781	965	662	918	80
898	716	790	508	685	325	97
990	723	944	536	876	375	168
994	725	960	531	881	367	126
986	727	939	522	873	372	153
893	901	801	830	648	764	57
903	745	793	499	666	375	72
895	752	796	489	657	382	71
882	996	776	992	662	968	63
885	963	777	867	660	723	65
894	996	771	973	652	901	78
894	845	777	700	654	528	82
999	974	979	880	929	805	21
905	977	752	916	690	785	1
907	986	796	948	688	902	1
986	988	936	939	860	892	72
985	732	920	522	858	324	135
901	864	811	675	676	505	28
890	872	797	682	681	505	45
899	875	810	660	690	514	37
905	991	804	954	690	906	36
902	749	783	534	677	329	51
896	746	763	518	695	327	74
893	742	814	598	650	474	38
882	736	802	517	682	337	48
899	731	793	542	668	335	36
911	740	789	510	667	311	33
904	730	800	538	687	322	5
904	738	802	522	691	321	5
882	745	816	528	676	329	8
906	735	809	527	688	329	3
897	749	803	524	693	322	4
976	979	903	938	807	817	78
914	998	782	977	642	901	30
896	966	794	855	640	729	30
894	959	792	861	649	699	23
910	875	776	692	654	517	20
902	980	791	935	646	867	28
911	869	755	696	655	594	21
897	1000	767	986	629	945	34
902	740	792	509	665	354	24
889	750	773	519	637	335	20
912	997	785	980	669	916	19
900	839	788	634	647	560	27
895	834	774	635	674	571	22
896	850	788	646	674	554	22
912	877	778	774	637	613	29
888	977	756	928	664	810	16
890	996	792	965	675	941	27
912	815	782	683	670	551	20
889	990	790	925	665	826	37
913	984	769	925	635	812	22
904	979	783	893	664	751	31
878	987	799	934	667	848	21
882	745	769	503	643	351	18
885	983	781	942	654	857	20
889	975	772	876	628	775	27
900	990	766	930	654	879	20
893	935	778	823	658	716	23
908	730	767	474	663	340	36
903	732	778	491	665	358	38
895	878	793	685	641	527	20
893	861	764	687	659	531	15
910	859	782	706	647	511	32
913	858	808	699	639	520	21
990	945	933	869	821	810	151
899	734	790	562	604	439	162
899	903	780	788	577	613	167
902	851	785	692	631	520	166
899	848	780	707	620	515	161
908	1000	764	973	596	923	163
895	903	771	777	627	743	196
967	985	887	902	770	824	23
946	995	881	959	763	901	59
980	915	918	816	804	704	152
992	998	980	979	909	928	72
888	1000	777	987	634	939	32
898	992	771	951	660	853	37
892	745	770	502	652	343	38
878	731	757	521	649	332	36
880	732	751	528	650	345	28
889	740	750	510	651	332	38
891	728	750	504	644	351	37
987	740	921	504	829	344	66
968	734	867	503	778	342	46
880	979	760	940	646	835	23
878	724	736	530	645	374	15
896	727	753	508	624	361	20
995	711	979	517	911	377	0
882	996	772	968	650	912	14
882	983	767	952	677	890	14
894	888	763	763	630	583	23
898	909	750	766	651	586	26
899	877	763	779	668	616	15
896	904	763	745	633	591	10
886	901	760	765	649	597	13
900	899	783	760	632	595	23
892	889	761	743	619	585	7
879	892	754	780	669	613	18
908	892	763	776	663	589	16
906	880	792	762	645	594	16
901	895	768	767	646	593	23
897	889	747	747	654	568	17
892	995	769	954	637	884	20
911	750	745	492	675	356	17
889	751	763	495	649	344	19
902	994	770	936	641	814	15
901	762	763	519	673	356	19
901	713	780	514	642	326	33
909	968	770	918	626	857	18
895	993	770	911	615	815	13
900	940	781	801	613	676	17
907	981	764	919	635	852	20
924	744	829	533	727	343	68
927	733	822	492	727	343	20
985	995	939	978	814	940	113
892	978	727	918	650	848	92
888	914	768	778	638	666	49
898	894	754	793	634	684	58
891	908	764	792	639	651	65
876	890	742	769	642	633	57
879	930	745	842	641	763	58
888	987	742	950	637	885	63
889	889	742	683	631	548	70
950	878	880	728	743	561	148
985	880	938	718	837	559	38
987	854	927	717	852	540	9
869	866	756	715	552	590	98
882	862	758	715	586	521	101
875	854	770	708	571	509	90
996	857	973	684	887	501	2
937	856	823	691	740	527	18
933	867	830	693	747	492	210
904	860	810	701	665	509	21
891	859	804	703	611	515	7
878	865	787	700	613	512	8
889	862	807	688	632	519	11
894	858	799	710	617	515	5
892	840	774	692	615	520	20
883	869	807	692	595	485	13
886	852	792	723	605	507	3
895	852	783	721	621	504	6
870	860	789	709	618	507	7
887	856	784	708	617	534	11
886	871	786	696	619	531	4
873	862	763	707	621	501	7
877	899	762	814	612	670	6
885	959	767	853	620	767	9
885	743	766	593	600	541	5
900	729	783	538	605	345	10
981	729	929	529	830	328	14
978	719	933	514	836	334	22
968	910	869	855	755	787	26
988	884	942	771	829	595	1
890	966	784	879	616	775	14
875	987	761	911	619	827	15
886	992	782	950	628	846	13
894	810	775	590	625	439	13
889	821	755	691	622	585	13
881	964	787	877	593	784	10
870	733	769	485	628	327	17
887	737	761	500	613	348	18
900	897	767	786	612	723	15
881	970	788	914	672	799	65
903	997	772	977	670	931	94
894	993	771	955	628	870	19
883	705	757	522	634	346	19
893	705	770	496	637	356	14
899	705	767	524	636	346	15
897	692	743	512	629	362	16
886	706	777	500	601	344	17
879	704	776	518	612	357	10
890	711	763	526	634	360	17
875	706	759	525	630	347	20
893	707	754	531	616	354	26
882	719	763	526	620	344	18
871	929	746	762	622	618	8
872	870	743	685	626	516	12
880	995	748	964	616	879	10
882	973	749	909	616	790	19
905	966	753	894	611	819	15
912	942	836	840	681	713	149
993	752	976	567	864	420	13
900	754	737	584	600	407	4
869	761	720	571	633	442	12
895	770	712	591	657	415	12
875	712	746	507	629	390	6
882	971	746	877	602	772	6
866	991	700	952	624	881	11
878	985	749	923	600	839	2
896	741	715	582	645	499	9
884	916	713	798	601	688	10
896	713	731	510	603	361	5
897	707	727	512	650	353	9
885	996	740	955	605	886	5
886	997	732	954	642	863	10
896	941	710	857	611	760	5
872	994	728	932	620	831	9
872	692	726	506	642	348	5
885	692	719	529	602	342	9
887	968	708	879	618	795	8
889	993	722	940	641	841	5
882	975	726	902	588	831	2
887	988	746	907	610	783	4
874	989	724	935	596	845	5
896	875	731	753	621	621	2
885	992	742	940	600	834	8
880	941	729	826	627	748	4
879	736	739	509	622	340	2
884	992	719	936	606	873	12
874	739	716	507	618	421	8
895	736	726	517	596	440	5
888	900	744	731	609	571	8
875	962	718	855	621	795	4
874	894	744	769	630	683	2
881	880	726	806	592	681	10
870	895	716	824	643	682	8
896	913	740	815	621	670	1
899	927	714	817	626	709	7
874	905	747	810	616	716	5
898	891	723	781	588	674	1
887	899	730	798	615	673	6
862	966	748	863	622	711	2
869	986	716	925	603	802	1
894	966	751	874	625	817	3
890	972	732	896	620	761	7
886	858	703	669	629	514	7
870	840	730	675	604	515	6
874	853	723	698	585	514	7
885	885	718	740	615	655	7
877	985	730	906	616	839	3
881	991	723	954	611	857	7
892	881	715	696	615	547	2
875	954	717	839	642	717	8
902	981	699	892	646	785	11
880	739	721	476	610	342	10
887	739	726	483	618	358	5
892	982	725	930	604	861	10
890	936	717	802	654	658	6
891	907	736	772	621	684	6
881	921	738	780	592	627	5
877	957	723	805	604	683	3
898	975	726	890	605	759	7
887	969	714	868	676	767	11
883	968	728	848	593	765	9
889	809	741	684	586	557	11
904	966	718	872	645	727	11
887	968	732	864	639	785	8
894	759	729	493	601	351	1
895	791	726	646	611	511	9
898	880	756	750	594	642	8
892	986	744	908	659	831	7
889	847	731	684	635	510	13
990	738	961	625	859	491	4
922	894	794	778	723	708	196
956	877	839	727	761	633	22
950	990	888	956	765	900	23
903	793	707	642	592	511	7
886	816	730	629	599	524	5
882	729	722	535	608	484	6
898	707	722	543	610	481	7
893	919	717	781	593	606	3
899	987	692	896	605	783	6
886	799	705	678	587	571	4
890	974	718	896	615	765	4
878	986	708	928	587	831	2
901	910	713	801	610	726	5
891	731	722	515	605	364	4
885	906	696	794	625	731	7
884	914	721	780	626	687	2
901	892	710	795	596	697	3
878	996	692	950	615	889	3
880	741	718	504	620	356	7
902	727	712	497	622	355	6
878	720	719	507	615	370	6
901	992	698	946	581	885	5
893	973	710	896	607	808	3
868	861	729	719	623	504	5
871	875	696	689	595	499	6
873	697	714	519	610	344	1
878	698	705	532	583	342	2
888	976	699	887	607	751	3
882	941	710	878	610	750	2
897	987	701	949	613	861	0
891	982	709	909	625	810	3
883	899	725	818	595	694	3
881	904	702	800	604	671	5
901	977	712	910	601	788	3
901	734	735	524	591	350	11
901	745	768	486	660	357	34
894	744	706	510	601	363	6
878	765	714	515	606	365	6
911	751	771	503	671	328	2
873	739	708	501	611	359	9
889	739	694	512	617	337	8
882	763	705	508	608	351	6
893	952	681	909	611	792	4
876	972	697	890	595	802	8
882	768	711	528	625	349	8
869	985	692	912	589	822	11
891	907	705	778	623	712	11
879	977	702	865	604	727	11
878	716	702	486	632	334	6
877	884	703	777	627	665	5
891	719	692	524	606	402	5
867	754	687	525	624	318	8
869	745	713	512	635	314	6
890	899	697	808	624	683	8
868	782	719	598	616	437	8
894	976	686	877	598	744	6
885	821	707	734	616	567	9
860	988	715	924	629	811	6
861	724	683	483	605	320	6
867	723	706	500	612	334	10
872	924	693	770	594	577	7
882	971	685	883	622	745	6
875	868	702	686	622	524	8
890	892	690	789	630	672	8
884	925	698	770	633	607	9
876	730	716	605	599	468	5
874	765	684	570	617	445	6
974	894	915	787	797	681	1
888	914	704	788	610	688	5
893	891	728	804	590	671	9
983	887	927	784	817	695	87
989	870	951	756	837	652	82
903	991	708	940	580	865	17
884	735	722	596	587	477	14
882	889	722	769	596	683	12
899	900	703	761	596	646	16
891	898	707	776	595	651	19
899	896	684	791	599	682	11
885	880	693	777	570	660	21
892	891	714	789	601	690	12
879	888	700	773	571	685	19
900	899	710	764	602	663	17
889	902	707	794	597	695	20
883	722	695	508	619	325	13
885	712	717	492	610	330	18
901	975	696	886	570	757	24
879	860	681	714	606	522	17
879	846	710	726	605	524	16
900	859	704	730	608	530	12
878	735	714	491	602	335	15
901	915	697	732	574	564	21
893	967	702	855	602	670	15
867	996	719	954	604	886	17
871	856	695	688	580	507	24
876	912	709	788	595	670	17
878	939	704	839	573	667	18
888	887	699	676	598	515	8
881	857	705	693	594	546	14
898	718	690	496	601	406	18
892	879	699	740	604	594	19
884	875	721	747	591	611	11
882	863	690	732	602	620	15
898	861	701	717	581	594	22
902	956	727	848	573	775	18
944	953	871	798	733	672	116
894	967	703	898	575	781	15
890	820	784	672	648	511	30
973	883	864	799	729	640	84
886	983	694	913	558	781	18
882	961	710	897	559	794	12
875	747	701	524	583	372	18
884	900	686	844	578	726	15
890	868	694	713	564	546	17
883	882	694	698	584	528	14
874	765	726	535	585	335	12
876	726	726	580	562	479	13
880	726	710	588	567	489	12
887	913	701	774	564	625	16
876	923	707	773	589	627	13
882	949	713	859	604	667	12
896	848	717	716	597	567	15
888	937	700	827	577	713	17
881	858	689	689	554	508	18
887	850	719	737	572	601	14
884	868	681	727	594	591	16
880	717	707	493	566	384	12
889	977	697	879	583	754	14
969	902	855	751	739	611	59
867	966	684	895	581	817	56
864	981	670	893	567	800	52
884	895	671	787	554	729	64
870	914	698	765	575	592	55
871	979	687	902	586	794	42
880	730	684	517	555	344	67
883	964	669	880	562	781	54
886	731	681	484	574	355	56
879	717	713	508	577	327	109
883	725	685	501	548	354	62
870	866	677	703	573	489	53
885	861	696	712	559	485	47
878	874	680	686	537	496	44
865	867	678	704	582	497	48
895	868	672	694	576	521	58
893	738	715	505	569	359	48
886	990	685	942	560	856	52
884	978	669	908	574	798	52
877	899	690	792	551	694	54
898	950	666	824	599	697	69
875	830	690	676	562	560	57
902	728	696	548	589	432	112
900	741	681	498	579	327	106
889	724	691	490	559	362	51
886	885	680	799	586	633	49
887	814	699	666	557	519	54
895	715	682	493	549	345	63
883	720	690	507	546	346	55
888	722	705	492	535	354	63
896	727	679	526	563	357	51
947	742	857	582	741	469	21
976	921	935	818	810	720	10
959	921	859	803	769	617	2
865	919	698	754	575	580	88
878	960	706	876	577	793	76
864	968	675	915	575	813	75
880	952	686	809	548	707	81
867	712	704	523	568	359	74
866	865	693	712	592	609	78
879	873	686	703	548	520	81
879	967	683	891	567	794	75
884	910	695	803	581	701	75
879	983	701	906	554	807	77
869	952	688	862	565	744	62
883	721	708	581	555	463	68
875	955	691	842	534	715	51
862	924	692	791	583	646	73
893	919	699	808	579	671	56
888	893	730	777	562	654	67
883	904	698	859	569	742	71
882	962	683	840	578	673	71
876	883	706	754	557	618	79
895	745	690	491	598	333	82
875	954	693	856	564	771	86
884	916	704	762	559	622	72
883	838	705	690	591	534	67
882	748	710	577	565	436	76
878	921	710	825	574	756	68
895	926	690	802	554	714	86
877	892	695	791	537	713	75
881	962	709	836	537	732	78
892	861	700	729	566	602	69
886	836	667	729	576	597	94
903	744	751	539	609	408	140
888	752	770	531	625	428	135
907	750	749	535	653	421	156
977	738	929	522	816	399	1
873	752	693	524	536	433	101
858	740	698	544	536	435	90
870	846	690	681	536	520	72
866	836	695	699	523	545	85
860	835	705	686	526	525	95
878	851	699	687	524	530	78
869	851	707	695	512	503	94
878	835	694	700	517	505	92
972	838	890	678	766	511	5
867	847	704	686	508	516	120
912	850	828	671	724	523	37
911	848	833	703	728	507	37
863	847	684	702	534	540	116
846	894	711	824	512	729	104
843	750	693	497	518	340	94
867	743	683	487	530	348	125
867	973	696	876	515	782	103
856	753	705	494	515	317	104
857	968	693	881	483	801	100
857	800	687	646	452	551	97
864	730	686	555	502	428	116
856	724	682	508	495	355	95
843	728	687	500	524	354	99
870	742	672	490	471	356	112
974	727	930	513	807	346	3
843	722	689	511	521	347	96
852	980	688	898	558	782	115
876	953	683	881	521	772	103
856	751	703	588	518	452	93
857	714	711	546	537	414	109
856	723	683	555	510	441	132
860	709	699	555	516	447	104
836	720	705	555	509	454	163
855	869	688	693	489	550	169
861	863	682	706	517	529	174
843	876	706	677	496	561	164
830	878	701	694	500	538	165
868	870	687	691	468	574	156
858	767	705	567	475	405	181
855	954	688	847	477	719	80
868	899	682	760	495	658	79
860	888	679	750	482	654	81
845	887	693	766	506	660	177
869	893	705	775	476	659	170
860	886	688	767	484	666	84
837	892	690	750	515	633	168
834	839	699	658	505	554	158
834	754	699	526	499	347	149
829	751	724	517	478	351	178
862	739	692	522	478	359	172
957	745	870	525	733	365	2
955	749	883	519	751	344	5
922	740	830	498	722	348	7
917	758	844	506	733	354	8
917	767	847	510	719	359	10
923	764	855	509	722	345	4
907	946	856	845	713	738	60
922	906	835	793	723	714	41
969	906	844	865	746	772	15
955	798	852	653	752	560	11
892	867	769	689	636	546	2
909	863	867	702	709	513	3
951	871	825	664	729	554	4
974	875	843	696	715	534	8
899	868	792	675	699	560	2
892	886	761	776	602	645	5
954	917	818	754	724	652	2
946	846	864	682	739	569	22
885	731	759	495	666	325	13
885	735	768	490	678	348	28
965	738	914	471	787	326	17
926	731	828	498	712	333	8
892	722	760	506	629	325	19
888	708	752	494	611	335	11
967	739	913	613	760	450	78
938	886	859	785	733	708	16
888	722	774	548	616	388	66
898	731	759	523	623	401	57
965	738	851	525	715	398	46
955	726	869	525	722	378	17
892	733	781	511	683	400	35
891	713	800	544	675	403	34
915	865	805	717	674	586	21
880	881	769	755	607	609	74
888	916	755	786	606	715	82
946	856	819	672	663	600	76
953	900	826	786	686	684	59
883	939	752	849	595	735	21
868	938	723	818	559	724	1
860	938	697	808	581	663	3
844	732	727	504	560	378	7
850	728	708	489	579	370	3
851	744	735	528	549	332	1
848	740	732	516	558	335	3
866	764	696	534	570	333	2
861	745	725	538	561	351	0
864	753	707	519	572	343	3
852	723	725	489	549	410	0
859	728	712	520	576	404	0
865	888	700	758	563	637	1
848	981	710	886	532	750	0
856	886	730	746	564	568	1
847	758	713	533	547	471	1
864	741	728	529	584	398	0
853	716	723	519	554	374	1
849	866	715	716	576	614	0
848	906	730	795	575	696	0
862	823	719	697	542	524	0
841	939	700	851	564	742	0
849	939	732	835	583	735	3
865	812	728	674	575	525	2
849	836	728	671	573	533	1
865	974	706	888	540	787	0
857	909	723	811	570	697	1
832	755	743	571	581	396	0
836	907	699	769	557	643	1
837	910	722	763	579	671	1
846	899	715	776	556	642	0
851	739	711	500	561	354	0
844	715	717	598	567	453	1
860	760	702	486	573	344	2
844	937	699	809	559	683	5
860	706	717	507	574	348	0
849	774	735	637	555	483	1
845	758	717	621	581	481	3
850	767	706	643	562	499	0
855	945	700	847	596	746	0
871	892	707	757	573	613	2
961	733	850	510	761	355	1
860	931	721	821	559	739	2
860	748	720	628	547	525	1
861	744	743	504	549	343	1
860	753	726	594	569	486	2
858	941	714	825	563	693	2
957	894	866	786	723	667	1
955	914	875	789	715	669	5
907	891	747	803	605	657	179
930	935	814	831	689	743	13
945	817	821	646	708	519	11
922	889	838	789	691	679	1
955	880	874	809	751	676	11
917	920	832	817	704	705	1
914	883	844	781	705	657	0
917	879	849	785	715	674	0
957	892	867	788	727	644	5
930	898	841	797	714	664	6
970	900	870	807	736	690	2
881	887	787	806	658	681	21
860	903	635	776	587	675	7
935	866	876	786	713	675	1
872	906	747	803	595	676	9
883	903	722	773	586	677	13
876	884	700	809	605	670	19
881	897	699	789	605	686	17
885	903	701	790	605	673	22
885	901	727	798	599	661	231
876	896	755	789	633	692	209
889	912	725	774	603	651	231
873	903	600	781	538	682	4
859	887	603	803	517	666	4
860	911	602	799	526	693	4
852	910	606	784	541	678	3
860	904	596	793	547	691	2
868	894	598	797	514	700	4
860	904	601	798	531	699	6
853	902	618	777	542	669	2
851	754	625	583	529	442	2
856	931	609	804	536	680	3
865	880	615	717	543	590	4
853	859	608	688	534	489	0
861	927	617	767	553	631	4
842	885	619	759	555	584	94
871	808	625	645	546	492	0
865	722	603	484	526	321	3
856	738	586	499	513	350	4
868	760	617	582	534	465	5
864	876	593	718	548	576	4
857	899	615	768	513	684	3
867	745	603	496	532	369	3
881	892	741	749	590	640	32
885	879	720	713	589	635	30
863	862	604	710	546	558	20
850	836	615	715	541	556	23
855	873	596	672	543	512	24
858	796	619	679	529	531	17
852	934	623	819	540	712	18
863	722	608	511	537	339	8
854	747	620	685	530	561	15
842	895	622	782	537	687	96
839	743	600	527	541	433	87
845	930	593	839	551	705	79
862	886	610	740	535	667	14
917	902	820	747	676	648	1
873	890	744	759	600	623	198
874	769	721	681	571	588	195
871	800	721	640	583	564	204
852	805	711	642	594	528	185
826	727	588	667	521	572	53
823	840	562	702	502	571	49
836	875	574	784	483	684	41
833	906	602	798	481	677	49
825	897	606	797	500	665	36
830	882	599	781	538	692	44
837	891	585	782	496	687	40
841	887	584	816	513	683	36
846	913	582	799	508	669	54
843	901	600	814	486	710	53
828	890	587	799	505	672	36
845	884	608	767	497	700	50
833	904	583	796	478	666	41
822	865	589	723	511	625	49
852	756	583	621	520	486	57
850	862	605	727	502	555	45
846	945	589	809	517	691	37
841	718	585	502	510	377	53
838	727	597	505	490	381	46
855	719	583	498	527	371	55
836	874	596	746	501	646	55
844	858	593	681	500	598	51
844	939	591	797	523	629	41
844	931	608	815	500	727	42
840	835	606	681	505	535	44
911	741	804	589	631	448	70
837	812	620	699	501	511	35
852	739	584	508	487	348	44
836	871	596	744	474	586	49
841	763	609	515	473	376	41
854	723	589	512	499	307	41
858	820	579	696	499	549	20
843	878	577	783	475	689	15
844	744	584	554	476	487	14
835	964	579	865	500	762	23
840	792	571	622	501	481	25
853	827	579	754	482	620	20
847	712	607	515	487	352	120
854	697	600	516	475	381	115
841	898	582	773	503	716	20
837	735	583	500	507	337	23
833	887	599	724	483	557	15
838	870	576	755	489	603	11
849	858	577	696	494	523	22
833	788	589	630	497	508	19
839	802	588	624	519	499	29
851	870	601	788	507	692	99
853	837	588	681	514	545	20
850	718	572	548	493	427	24
836	904	551	758	475	656	23
845	759	595	637	492	511	17
846	738	559	546	511	400	19
841	715	575	514	485	314	21
853	726	579	599	486	424	23
906	705	798	501	676	345	1
884	825	782	696	632	518	33
840	934	601	811	492	720	77
824	857	629	665	456	546	36
815	694	599	505	449	341	48
826	724	623	547	472	360	41
835	721	616	528	461	334	44
828	714	597	516	459	348	56
822	930	620	798	437	694	49
812	860	606	700	451	580	54
822	936	608	769	463	601	50
806	707	623	552	476	442	108
844	887	615	790	451	649	41
890	878	727	758	641	697	0
895	874	771	766	638	601	0
914	757	815	632	660	525	0
855	725	739	493	623	348	8
890	702	725	506	642	347	0
828	784	578	687	482	526	89
828	789	582	691	471	521	91
856	705	574	507	484	354	96
824	697	586	509	461	354	91
822	707	564	492	469	358	89
819	705	577	512	483	342	89
836	704	586	521	494	365	85
832	711	580	525	478	347	77
836	708	584	507	476	351	83
830	705	598	510	471	359	85
834	719	566	516	469	360	92
827	712	575	501	479	345	96
814	706	589	507	421	325	42
801	713	594	521	438	352	105
833	708	572	513	473	355	79
829	698	586	506	475	352	92
807	714	592	500	440	357	83
825	707	590	533	421	366	38
827	757	589	558	420	477	32
838	858	574	684	479	563	71
820	840	573	704	466	572	82
829	738	583	552	492	445	76
837	740	578	551	470	456	95
816	732	580	538	487	451	87
836	731	569	534	463	444	82
842	758	594	598	495	464	84
838	767	569	636	471	517	82
827	803	581	709	474	577	89
820	905	583	785	501	658	72
823	898	576	762	493	669	79
854	890	566	749	494	681	79
821	889	570	770	482	680	81
834	895	578	777	476	666	84
830	885	571	772	471	690	84
841	891	585	752	476	650	88
823	862	572	778	496	664	80
834	903	566	761	494	615	79
808	740	574	578	455	508	93
806	731	590	509	440	340	108
841	913	572	778	486	664	91
847	722	591	505	493	359	87
844	735	554	596	499	473	78
833	730	582	612	475	469	76
848	732	572	571	478	490	68
830	740	582	589	478	484	101
820	745	575	584	490	473	91
820	734	572	592	464	479	91
822	731	562	573	483	487	91
846	727	574	593	460	467	90
820	742	572	596	479	502	73
832	739	588	559	487	450	84
826	847	570	690	475	607	72
829	727	566	509	486	362	93
811	762	575	602	472	519	82
826	850	562	742	463	668	85
833	858	576	717	488	549	102
840	731	590	527	487	365	73
852	898	577	756	500	668	81
820	866	583	756	478	678	85
828	898	576	766	468	636	93
828	867	577	748	490	678	63
839	855	570	731	447	583	95
838	778	605	644	485	492	97
838	846	570	757	479	649	96
835	744	604	513	484	367	106
825	751	579	499	477	362	91
834	747	586	509	476	368	88
833	768	566	504	484	365	83
813	754	572	504	467	349	76
824	748	583	501	489	373	84
839	743	557	514	468	354	94
827	766	597	509	477	377	88
821	895	568	780	455	639	89
815	930	569	804	476	726	79
827	855	561	758	480	676	88
834	948	568	820	486	731	96
829	910	570	763	481	602	82
835	825	563	755	458	565	93
833	850	572	741	490	599	80
820	727	568	501	501	364	96
848	728	586	527	449	342	93
812	880	580	726	486	606	89
816	939	574	808	436	694	88
826	752	572	565	476	475	82
821	767	581	589	464	432	72
821	774	578	613	469	539	93
829	874	577	759	467	603	86
833	764	583	637	473	529	80
833	758	563	651	474	512	76
838	756	591	660	484	537	85
827	757	584	620	471	514	90
819	762	594	629	439	504	30
822	762	578	631	478	535	76
827	769	586	653	464	520	89
832	748	601	627	481	477	75
829	772	578	647	431	520	79
831	766	603	649	483	505	73
833	768	590	625	456	524	76
833	755	577	645	466	539	92
828	752	583	658	487	531	92
826	768	574	645	484	509	78
827	856	571	695	494	570	87
822	861	591	735	477	653	76
833	766	589	635	468	500	82
824	885	586	802	478	655	101
821	713	593	517	461	355	101
802	739	581	498	447	342	109
798	903	612	746	420	597	120
794	769	599	576	410	440	111
915	909	835	777	657	650	1
756	743	586	501	427	339	113
747	854	585	700	399	594	93
753	831	572	769	403	680	91
752	801	586	629	395	518	82
746	821	598	721	396	676	113
759	840	583	679	409	561	83
752	884	598	794	386	682	99
760	739	593	495	395	364	106
917	746	826	527	648	384	3
897	719	813	553	656	450	1
915	876	799	713	658	628	1
742	867	607	727	379	600	61
745	848	593	708	406	594	77
735	822	601	632	380	545	78
724	927	587	791	396	686	68
739	740	592	524	396	340	71
739	815	586	602	382	493	77
739	855	599	750	376	617	82
899	884	807	726	657	584	0
757	839	606	703	418	544	168
791	712	590	522	415	349	171
797	724	599	503	405	354	153
815	901	596	778	433	678	172
793	906	606	755	396	687	151
787	814	585	641	411	563	160
790	805	608	636	408	547	155
800	787	594	654	420	563	170
799	810	608	639	406	573	139
799	827	602	672	423	543	160
797	803	621	666	420	571	159
798	819	589	651	422	558	163
796	798	597	668	417	549	143
795	815	591	636	386	586	156
796	809	606	652	398	539	170
805	809	603	642	411	537	156
791	817	601	637	411	549	168
797	823	604	642	423	580	153
803	751	595	622	411	539	161
780	725	606	525	437	418	166
800	784	588	644	406	481	147
799	808	610	626	412	519	155
799	870	596	727	408	649	156
792	703	610	502	414	322	147
787	691	604	504	430	342	139
786	690	584	515	434	335	160
817	703	589	500	417	346	145
785	701	596	536	414	344	153
803	860	600	698	416	607	175
795	868	586	780	403	640	148
815	897	594	728	414	633	151
784	900	593	769	427	633	180
796	819	587	642	423	503	137
810	850	609	678	423	553	170
813	918	600	822	425	695	169
807	817	580	661	424	540	145
798	718	604	495	417	347	159
813	748	593	584	418	439	130
794	877	594	700	409	615	166
789	908	602	786	418	677	183
795	824	595	730	397	642	161
787	763	580	533	410	348	144
813	724	599	510	401	383	177
785	725	598	519	412	351	155
797	711	608	496	426	366	166
795	720	605	506	413	358	137
796	716	590	493	410	366	156
784	889	606	763	416	673	148
797	860	595	713	410	601	159
798	886	599	726	431	607	177
804	881	607	726	431	587	149
819	864	588	709	425	616	146
783	871	610	710	411	612	164
800	868	593	741	404	595	153
794	894	603	728	420	585	143
804	885	599	741	385	620	151
807	871	623	730	424	593	168
810	866	597	709	408	611	158
805	888	612	732	412	593	157
790	850	610	667	418	579	151
804	854	614	655	415	548	170
803	761	599	604	428	493	148
781	741	606	592	400	462	142
791	875	599	745	416	629	167
805	816	583	672	416	633	165
799	720	610	502	434	363	175
784	707	594	501	392	327	142
778	714	600	499	419	307	158
784	699	593	483	419	309	145
799	875	589	730	409	601	163
799	846	597	690	420	573	166
803	851	602	715	408	618	156
805	743	593	522	430	345	162
787	911	597	745	430	606	164
814	884	609	753	396	655	150
778	881	603	730	428	615	163
784	885	583	758	404	660	144
780	809	594	629	409	459	162
790	857	588	745	402	633	164
796	843	603	651	420	562	167
803	722	608	499	408	351	150
808	726	584	532	405	337	146
804	884	623	741	413	625	155
792	740	604	476	417	339	142
786	727	605	491	417	323	157
798	880	585	766	406	658	152
802	778	614	684	411	513	128
799	773	597	656	374	525	165
803	789	615	699	432	542	151
798	923	615	783	399	679	150
802	735	592	539	418	447	168
794	753	597	561	410	425	179
796	736	588	518	401	388	159
795	729	578	509	421	373	167
786	825	600	718	418	629	158
798	850	604	725	406	580	156
789	833	597	672	434	500	148
787	766	616	552	404	399	182
898	738	772	682	635	507	1
747	816	578	685	405	572	196
772	735	598	490	385	412	211
756	894	613	757	389	631	150
755	827	608	641	381	491	181
767	878	595	746	380	651	170
759	730	603	515	386	369	179
735	722	564	572	395	420	185
768	732	580	587	388	487	181
741	861	581	743	386	633	170
733	876	571	727	412	642	195
753	701	594	502	377	333	191
766	698	596	507	397	342	197
737	715	561	573	420	472	186
746	721	571	535	392	384	156
751	726	598	528	369	419	186
764	718	602	523	397	405	175
763	711	605	514	388	379	204
759	764	601	603	391	463	181
752	782	610	605	403	529	197
766	705	597	605	391	557	194
759	721	579	526	384	341	193
760	704	605	497	403	344	198
768	833	604	593	390	539	180
748	800	611	698	405	629	198
773	726	596	492	376	305	191
766	736	597	506	398	328	191
742	743	610	497	406	326	174
750	728	577	511	382	319	186
751	728	599	587	394	516	185
749	741	591	589	380	517	221
756	728	596	606	395	509	172
742	814	561	686	410	630	175
736	768	592	615	400	461	157
754	757	590	523	378	419	166
736	823	590	684	401	515	163
732	716	567	501	415	372	186
751	822	575	682	405	621	168
732	852	590	739	415	610	165
733	777	589	623	419	570	186
763	773	586	616	385	559	185
763	770	600	628	393	575	194
754	793	614	623	389	582	196
751	786	587	638	413	570	187
752	763	577	623	400	582	177
737	804	556	627	393	577	166
742	775	585	624	400	560	172
737	786	553	621	411	579	189
753	765	590	624	395	560	196
730	783	571	629	402	563	152
740	771	566	604	392	564	178
772	795	610	623	388	587	187
772	714	618	510	377	333	190
923	828	841	688	675	581	1
929	814	876	637	678	587	1
843	810	709	683	595	603	11
885	733	686	516	602	342	4
765	736	691	538	476	344	0
753	725	682	544	480	334	2
763	731	692	536	486	346	2
773	768	691	582	484	492	1
771	872	674	730	488	635	2
764	717	697	517	470	341	0
756	726	692	499	479	372	5
767	856	673	703	485	581	0
777	726	673	491	467	346	0
763	867	658	692	494	645	6
759	854	707	707	503	648	1
758	732	694	503	509	342	1
760	728	703	509	513	357	0
766	726	691	497	503	352	1
767	721	677	490	507	360	4
757	850	706	713	479	603	0
744	724	688	548	489	365	4
763	730	685	529	492	327	1
770	727	683	522	490	341	2
758	728	696	569	446	428	2
739	698	683	524	452	365	2
749	711	688	501	458	363	3
756	846	694	714	435	557	2
759	815	678	633	440	534	1
742	748	703	484	423	346	2
745	731	689	503	442	330	0
749	733	674	496	428	374	2
762	806	680	665	435	568	4
853	698	750	518	645	370	1
885	697	816	494	650	352	2
844	716	735	503	567	362	5
846	702	764	517	587	363	0
865	713	757	506	573	358	2
853	800	759	691	615	630	0
834	843	769	674	598	584	2
838	768	759	645	592	582	1
828	855	711	702	583	597	9
838	832	672	661	544	583	5
861	726	680	538	529	344	216
854	712	702	519	587	349	216
856	754	681	504	560	325	210
814	761	667	526	573	362	135
827	743	675	514	550	342	147
893	808	837	620	667	493	8
827	772	653	670	560	536	28
853	728	650	506	565	351	33
858	832	678	673	578	549	27
849	812	669	696	586	550	38
813	829	739	714	561	552	1
810	845	679	707	544	538	3
802	860	676	714	553	575	2
764	849	657	704	469	585	11
759	824	655	678	463	545	6
801	836	671	696	534	548	1
760	726	682	536	482	350	6
738	741	673	498	480	346	3
754	827	675	625	489	509	1
755	723	677	587	480	499	4
759	798	660	562	485	515	6
764	763	641	600	485	509	10
751	719	692	487	461	376	3
753	808	670	583	480	529	8
754	781	671	607	490	573	5
771	751	669	657	465	555	3
740	888	667	750	484	632	6
724	891	649	739	472	636	2
737	803	664	634	480	528	2
747	722	663	504	478	362	4
738	725	648	524	478	370	2
732	735	672	523	454	367	5
749	729	674	524	464	377	3
750	739	670	521	473	362	4
726	747	663	510	480	356	10
736	728	655	514	481	367	4
741	706	670	504	478	375	0
744	724	669	501	492	383	12
728	734	653	522	489	373	0
739	709	646	521	464	372	3
735	721	645	515	470	363	3
742	721	665	518	467	353	6
748	714	650	502	468	381	1
874	729	689	510	584	384	1
797	737	706	517	575	368	2
755	725	691	522	484	366	8
742	724	664	527	475	352	5
750	717	685	496	479	363	3
759	720	681	513	484	372	3
751	730	669	511	493	364	3
743	784	688	611	450	497	7
735	788	681	670	463	591	1
746	841	672	690	487	600	2
732	748	674	603	490	430	5
751	758	663	512	484	345	5
738	794	671	655	478	594	2
719	664	654	596	489	562	4
729	834	659	617	470	507	4
737	736	652	510	469	354	3
729	717	665	550	461	419	5
763	890	668	742	473	619	2
761	752	653	487	449	347	18
760	725	651	524	451	389	11
816	761	721	497	563	325	0
810	712	728	491	607	353	0
812	704	732	588	603	522	1
808	741	747	540	616	331	1
846	724	747	514	584	312	0
849	846	695	704	558	580	60
892	833	724	703	584	618	59
842	686	662	530	532	453	51
841	772	682	613	543	533	52
842	692	766	513	585	348	0
839	807	724	660	562	531	2
859	749	719	518	540	353	18
834	742	741	508	579	358	1
759	768	600	595	483	461	25
760	812	652	647	480	534	33
787	801	682	582	482	499	143
839	795	751	576	586	458	11
828	752	736	561	598	427	17
733	744	660	523	509	349	0
802	749	670	507	552	357	3
758	742	647	518	530	362	0
814	765	728	518	562	369	3
758	750	656	502	492	333	61
773	744	684	510	495	362	38
742	741	688	518	536	360	64
760	765	667	505	499	357	66
763	724	631	584	526	439	2
764	713	648	510	495	315	0
796	710	652	527	584	414	0
859	730	755	542	572	437	5
785	711	704	549	464	446	147
810	844	714	674	437	567	150
746	764	598	618	466	521	3
824	773	719	573	586	432	1
753	767	609	536	473	342	10
739	878	594	715	476	564	14
748	792	594	597	491	504	13
749	773	590	571	482	441	13
760	763	575	513	477	381	21
743	806	598	619	455	550	12
741	702	597	535	478	392	12
748	653	583	563	478	462	17
760	787	577	653	476	557	12
725	790	595	541	486	507	3
727	702	575	555	491	462	5
741	751	582	558	464	453	4
739	730	585	520	449	334	0
738	688	601	512	448	330	0
728	746	589	594	475	480	0
727	732	608	525	485	379	1
731	725	589	495	513	339	3
749	711	590	532	484	307	2
746	719	582	509	487	326	0
749	722	584	504	495	353	3
735	738	577	499	474	324	1
749	730	585	491	447	321	0
741	733	589	484	473	321	9
729	730	588	494	483	325	1
747	724	608	509	470	339	2
740	735	596	508	462	322	2
724	734	584	513	495	354	2
754	728	586	514	498	335	1
751	741	625	495	491	354	2
755	730	601	503	477	344	4
744	737	590	502	495	373	3
740	728	584	569	463	464	1
734	837	601	657	472	562	2
724	738	607	559	446	421	0
733	724	593	574	472	487	3
740	801	590	595	449	459	0
747	783	589	639	461	577	0
730	739	593	541	469	381	0
738	717	601	475	477	300	1
754	640	583	575	508	473	6
738	724	594	582	477	429	3
754	774	589	603	470	531	3
746	715	596	522	505	365	1
744	703	597	515	486	365	2
750	708	602	524	478	382	1
743	720	585	513	461	358	1
733	736	571	510	443	355	1
745	738	601	523	453	360	2
740	729	583	520	484	343	3
743	735	600	522	449	355	0
756	695	597	504	467	344	1
738	730	585	516	449	353	4
747	724	605	546	458	325	3
746	725	596	530	461	334	0
828	734	760	527	544	342	0
752	737	604	511	479	345	38
751	738	589	513	475	327	3
790	725	685	489	563	328	14
783	733	668	507	538	333	0
853	734	718	512	545	336	125
748	736	642	600	485	532	2
778	714	628	513	544	409	2
758	724	523	490	511	322	49
753	798	707	566	548	489	2
778	779	556	577	459	469	52
766	781	532	562	446	473	43
761	782	547	548	474	481	52
816	787	675	537	550	487	1
772	786	535	554	447	484	4
752	807	529	564	456	490	8
748	783	524	536	458	497	9
831	788	720	542	545	490	2
821	785	741	559	527	479	6
803	783	716	547	543	476	14
788	795	717	542	545	471	1
779	788	700	546	522	489	1
776	783	668	561	494	466	13
793	790	664	539	504	477	21
752	782	490	556	461	460	2
743	799	482	552	453	471	1
739	789	492	542	467	496	1
744	791	491	547	434	495	9
735	783	488	529	465	479	1
744	794	470	552	474	506	2
753	787	492	554	453	456	4
742	782	461	535	446	463	9
748	681	452	527	425	320	12
715	702	671	598	519	526	2
745	727	484	542	454	376	2
734	738	493	493	467	363	1
740	727	500	492	442	337	3
751	701	452	544	464	509	11
743	759	452	581	458	497	9
737	754	493	606	452	524	1
748	793	488	640	465	578	2
737	806	497	656	469	539	4
745	848	502	710	471	590	3
754	759	444	608	452	450	11
752	775	491	609	466	459	8
754	741	495	524	478	333	6
752	738	490	507	453	344	4
740	764	464	509	443	356	3
749	744	492	540	460	342	2
747	749	484	526	476	346	2
741	733	492	513	446	326	4
739	718	504	515	455	437	6
752	865	487	724	464	581	4
745	675	442	510	471	446	9
777	809	684	663	532	593	2
779	780	573	625	499	546	17
765	860	576	745	511	608	6
761	834	602	736	483	622	17
755	864	604	721	515	622	144
748	837	587	749	480	650	164
769	864	576	736	487	617	23
773	838	556	743	506	616	16
747	853	588	738	471	634	5
773	854	458	715	453	617	3
772	850	450	729	428	647	5
767	850	449	741	449	623	4
754	855	449	734	459	640	7
760	847	446	731	460	623	2
769	856	449	730	442	625	0
765	852	453	719	451	628	2
758	851	456	713	460	614	3
760	855	471	738	435	624	3
764	862	450	722	451	644	3
770	849	457	721	448	627	4
757	857	459	714	461	627	4
765	853	460	736	458	628	3
774	793	470	627	465	503	2
778	664	447	566	450	468	2
755	707	433	547	422	442	3
770	718	458	534	442	442	1
770	731	446	556	456	416	4
756	729	456	544	447	417	6
769	724	458	604	450	483	2
734	757	671	489	514	342	0
755	771	463	594	458	481	8
728	725	461	504	471	318	20
740	629	468	559	460	469	13
727	832	480	661	454	536	15
737	766	465	623	443	485	7
726	765	464	570	467	426	10
744	729	469	527	455	389	10
744	775	463	589	471	516	19
740	736	463	493	459	342	20
752	738	445	532	466	352	14
759	724	472	496	462	330	18
742	827	459	689	449	577	9
743	755	484	595	459	523	13
752	731	428	509	463	347	10
730	666	462	539	481	473	18
749	790	458	697	476	578	14
752	794	464	688	439	599	12
773	808	455	702	462	582	15
735	812	469	685	494	572	20
736	707	456	524	460	352	16
745	727	463	548	466	355	17
747	726	459	516	492	332	13
742	718	461	519	444	330	8
745	625	451	548	427	507	15
745	712	443	517	454	350	18
747	737	447	489	456	344	18
743	733	458	500	465	336	12
760	736	462	495	446	358	16
757	742	459	507	466	322	10
753	742	459	516	445	330	11
752	735	476	501	451	336	6
726	676	457	505	443	420	11
756	613	451	540	461	472	6
752	706	465	534	454	392	9
760	731	458	618	480	489	7
744	749	464	637	462	488	9
748	727	457	636	461	490	14
740	731	447	632	485	485	8
753	748	449	510	442	376	13
753	860	447	723	453	590	10
747	863	444	720	428	597	15
759	875	467	725	454	587	11
743	880	455	701	446	583	19
742	867	462	711	478	588	13
754	871	459	700	465	609	7
743	879	466	735	456	588	14
734	868	463	704	467	583	13
758	868	450	704	444	608	12
746	866	443	744	457	599	3
747	892	490	696	457	593	13
748	886	460	707	445	591	16
754	858	451	727	432	598	14
731	855	455	700	465	595	7
756	874	470	721	468	602	12
739	860	467	681	470	581	13
735	865	465	708	443	608	22
734	869	471	691	488	561	17
753	865	454	717	471	604	10
760	865	453	694	436	618	9
748	871	460	698	463	605	16
753	856	471	719	480	578	16
737	873	455	698	472	566	6
755	875	454	714	443	585	5
748	868	461	702	469	604	7
741	874	461	713	481	586	14
742	869	442	732	475	595	10
724	861	470	710	474	591	6
779	868	442	695	467	586	12
731	861	441	699	461	600	17
750	863	474	720	466	579	18
755	867	467	717	462	594	19
746	637	455	548	460	475	12
741	737	454	556	481	438	23
732	726	456	598	466	504	11
731	815	450	678	440	572	8
752	725	454	539	465	352	8
752	611	442	567	441	479	9
743	743	449	521	463	341	9
768	770	460	522	450	355	13
744	761	452	556	453	368	8
735	759	462	530	459	355	19
740	761	450	527	452	343	13
753	767	449	518	448	351	11
750	755	441	514	477	334	11
747	767	453	530	466	363	12
766	765	453	508	464	347	16
770	607	470	563	454	482	17
751	702	457	502	464	356	8
732	731	482	520	450	388	13
761	804	451	637	490	542	24
768	718	447	487	464	320	8
755	713	460	522	444	314	12
768	724	444	508	450	309	13
752	724	467	513	468	318	14
742	728	454	491	461	324	7
745	724	457	495	437	306	15
741	721	465	482	473	311	22
745	724	460	486	472	310	7
764	724	458	508	444	326	91
761	702	425	561	445	469	81
758	725	461	508	449	336	82
746	707	460	514	454	343	17
767	721	451	529	441	359	9
750	762	451	494	448	326	10
755	708	464	500	461	355	8
756	635	451	539	448	466	10
754	755	449	593	450	488	12
739	717	452	532	440	425	14
753	752	442	570	447	456	13
753	700	451	530	458	396	17
768	800	461	641	465	543	9
772	692	459	521	465	349	12
745	815	460	649	458	528	12
755	727	458	576	447	454	12
754	698	462	569	462	445	10
761	760	450	589	415	447	9
761	717	470	508	480	342	13
763	719	446	514	459	346	17
758	722	460	496	464	340	19
749	638	468	529	437	464	12
755	630	469	527	460	476	9
754	621	458	521	458	472	20
741	626	463	535	450	458	13
747	635	464	542	464	464	15
765	615	448	534	452	466	21
747	631	471	521	461	459	13
745	627	459	542	434	470	14
743	627	466	527	456	455	19
754	610	456	532	461	486	15
746	614	479	532	465	451	17
753	623	445	545	463	457	15
748	628	460	542	460	458	20
753	637	462	517	444	476	15
756	622	447	525	466	475	9
743	630	445	535	458	451	12
765	625	471	536	432	488	15
735	624	464	554	463	466	14
755	638	447	552	457	457	14
750	625	457	534	506	469	14
745	631	463	505	450	451	14
744	630	450	541	452	500	13
746	625	456	517	458	470	17
757	622	450	554	451	449	13
749	719	476	493	470	346	18
760	700	461	515	448	327	11
763	743	439	612	444	498	11
760	733	474	477	435	317	9
746	612	460	527	450	450	15
748	613	459	549	465	441	9
740	616	460	530	459	429	7
756	614	453	534	447	436	14
755	615	469	549	453	436	9
752	603	460	549	419	455	13
754	615	467	542	457	435	12
736	612	455	548	478	429	9
752	616	474	548	447	448	13
757	599	453	530	452	432	8
751	619	468	545	455	448	11
751	607	448	549	445	440	9
749	597	454	537	469	441	13
753	601	461	537	445	475	10
753	611	470	534	455	462	11
752	607	465	522	461	451	10
746	608	483	523	441	451	21
750	618	473	543	454	471	21
739	620	463	537	477	434	19
738	603	476	516	462	466	16
744	618	470	521	443	460	20
760	618	467	545	465	448	18
745	606	471	556	442	448	10
746	606	447	535	451	441	10
751	607	470	529	477	431	11
758	598	478	518	456	461	9
747	620	473	537	455	445	16
744	608	434	533	471	449	10
755	610	465	525	451	439	10
694	620	669	536	509	465	0
763	608	612	541	516	462	5
747	592	561	533	486	436	36
801	614	604	526	491	444	24
738	602	655	527	495	430	44
769	620	655	539	496	450	51
729	619	656	549	482	462	10
746	616	455	552	450	438	6
766	617	429	524	451	433	8
772	610	443	538	434	456	12
749	621	438	521	445	459	28
743	611	462	524	439	442	19
736	604	444	533	438	465	23
753	609	452	548	444	445	9
758	610	440	528	441	458	11
756	592	437	525	454	457	20
769	587	447	533	443	456	12
757	604	452	513	446	439	20
761	611	450	518	423	477	18
740	608	447	540	425	454	6
752	599	429	517	425	422	6
743	595	461	557	446	452	13
770	615	423	547	445	463	11
729	610	463	540	439	463	9
758	598	424	517	444	432	5
727	750	457	571	434	442	5
750	791	421	622	453	567	2
812	734	715	585	575	480	4
754	739	434	491	425	329	8
760	720	442	501	433	378	8
736	625	440	516	463	485	4
763	606	412	516	458	445	6
744	764	443	503	434	370	4
766	712	410	518	430	354	5
752	631	436	537	426	410	15
767	724	444	496	457	355	10
758	712	440	486	431	336	9
757	718	440	529	456	401	5
754	712	449	545	452	393	9
769	601	444	435	432	323	11
749	727	435	568	456	536	9
752	614	449	470	450	402	21
769	616	445	547	455	474	10
748	715	445	497	441	325	9
769	712	440	506	429	387	5
765	688	432	527	450	401	8
742	689	444	525	458	433	9
745	703	432	498	424	368	12
742	698	429	514	449	348	11
747	705	428	496	437	360	9
750	711	462	512	434	346	33
737	708	457	511	443	360	44
747	743	445	506	446	314	40
755	711	451	517	445	405	40
751	720	447	512	439	393	51
742	718	464	521	414	397	43
734	714	449	530	444	405	49
745	705	451	520	439	368	43
764	716	451	529	425	413	35
759	711	436	513	460	416	11
732	717	446	506	448	389	9
761	715	429	538	445	426	4
733	706	471	552	464	454	4
749	748	438	509	447	369	6
755	621	446	462	444	426	8
728	791	463	631	443	556	5
750	802	439	623	457	557	3
734	779	453	631	451	536	4
758	767	430	595	452	526	7
739	733	451	493	446	349	5
770	707	429	507	463	357	6
728	708	457	522	452	325	5
755	670	436	541	453	475	14
733	722	461	583	465	492	8
762	729	428	560	464	463	6
765	736	422	614	441	505	6
741	720	437	556	455	440	20
759	671	435	512	468	384	9
750	705	440	524	423	446	11
735	699	449	587	440	506	13
747	775	458	640	458	535	6
767	582	444	475	463	507	5
741	654	451	509	445	431	3
763	566	423	382	452	347	5
726	715	436	565	430	429	5
753	754	417	526	441	336	4
734	703	471	560	447	410	4
765	739	435	501	432	331	7
737	641	450	490	466	422	4
763	690	413	513	456	354	5
753	737	433	482	444	344	5
739	699	451	560	432	481	5
759	716	422	511	442	338	7
744	712	429	512	476	371	19
746	708	462	498	443	349	3
765	720	416	511	448	361	10
765	727	440	515	452	346	15
752	713	456	507	447	338	12
768	716	454	509	436	330	9
773	725	459	494	432	355	11
743	719	464	486	464	350	15
751	716	445	518	441	335	22
778	717	679	516	494	345	2
763	702	654	560	509	470	98
737	720	661	496	485	332	1
723	681	541	532	478	372	53
664	680	610	540	448	439	0
694	695	583	512	435	429	2
710	692	587	522	439	422	3
653	717	638	532	504	419	6
653	695	611	534	408	398	1
715	694	657	518	517	413	0
737	711	662	536	458	403	0
708	688	418	519	399	418	42
692	690	429	516	372	423	44
689	685	558	536	424	417	59
701	693	426	507	387	417	40
703	694	429	544	395	415	40
694	708	440	520	389	419	43
695	692	553	509	425	428	73
687	705	415	535	387	405	43
705	695	410	516	371	414	40
705	706	412	528	405	415	48
696	714	405	581	403	462	48
691	689	420	524	388	422	47
705	721	398	514	376	313	34
690	653	417	507	406	400	36
712	739	419	517	385	331	44
698	730	424	484	382	322	39
700	719	441	496	392	324	40
691	762	408	636	393	528	53
700	712	423	494	388	341	45
702	721	642	537	465	352	1
730	727	667	527	459	358	0
694	725	396	518	394	357	56
694	689	398	515	383	324	42
678	744	408	523	384	327	55
688	722	395	496	387	324	49
688	633	408	538	379	421	57
685	731	420	492	375	312	47
694	626	408	525	387	404	45
684	715	412	489	375	333	41
700	690	424	538	370	479	19
713	597	415	497	392	515	19
703	597	415	486	378	506	24
691	593	433	505	412	484	111
694	731	399	525	371	404	43
709	732	419	493	394	330	25
694	730	406	506	380	330	54
724	742	629	507	446	329	10
648	722	679	499	434	324	2
680	725	615	502	506	337	137
719	728	616	508	461	319	0
662	723	420	493	339	323	82
682	727	439	512	346	338	25
656	716	431	513	355	326	57
651	729	416	499	350	331	74
649	719	436	491	327	410	58
682	718	448	530	347	340	24
642	736	428	523	334	314	76
667	640	418	531	340	411	66
677	703	438	557	338	492	20
654	766	434	613	342	502	75
675	734	447	490	353	342	25
654	706	436	487	330	321	64
682	655	432	511	352	452	28
690	740	437	501	339	349	23
655	705	445	495	362	352	25
670	692	441	458	367	387	22
655	744	438	504	345	326	27
680	724	438	587	344	491	26
678	716	451	567	357	501	24
671	715	449	596	316	488	27
674	715	440	600	346	487	27
692	715	441	579	343	511	22
673	717	450	566	349	490	37
685	627	448	500	362	407	26
663	619	415	510	324	421	73
660	624	452	509	364	411	28
655	619	438	511	361	394	75
695	633	448	507	348	386	31
691	625	432	509	343	420	24
680	630	423	511	337	396	33
688	622	444	516	339	404	33
684	621	421	485	363	396	32
687	617	451	511	324	422	26
653	598	453	518	350	396	63
686	625	444	520	347	392	24
651	629	557	511	409	405	138
671	645	562	482	424	393	139
677	615	580	515	406	409	144
699	622	564	514	384	403	151
669	616	574	510	416	412	150
620	626	443	519	324	399	109
621	639	439	526	298	394	115
623	618	450	513	342	405	91
634	636	424	493	340	425	91
603	620	436	527	341	427	107
619	639	417	501	332	400	92
618	620	445	536	323	386	103
608	725	451	520	311	351	90
599	723	412	514	327	322	87
604	733	432	532	346	322	79
624	730	437	499	321	349	98
622	726	441	520	316	330	90
623	724	448	538	337	323	81
618	738	445	531	321	346	88
610	733	448	520	314	346	80
618	732	429	530	335	345	91
610	716	449	528	343	340	89
613	734	439	511	350	337	96
617	717	433	533	323	330	106
618	735	429	523	339	337	96
624	742	436	514	340	344	89
624	590	440	421	348	324	85
634	710	427	570	323	481	94
624	684	440	576	310	454	100
600	711	442	537	337	446	75
618	737	450	490	331	360	93
609	624	440	447	323	368	82
602	747	440	502	342	328	94
622	698	444	527	334	335	96
624	743	455	624	326	525	90
614	730	433	518	330	350	81
612	697	435	489	347	361	92
606	702	444	506	317	349	90
606	723	437	503	304	316	93
631	688	432	530	352	438	96
609	732	445	499	335	338	104
618	723	452	506	326	351	88
630	607	435	486	345	474	87
629	723	408	573	333	498	89
611	733	446	528	332	341	108
608	729	458	477	329	321	93
597	642	447	483	319	426	72
617	695	464	596	316	485	78
622	716	436	495	343	350	92
621	687	424	520	338	476	93
617	560	449	442	313	382	96
623	586	423	434	311	384	99
616	631	453	497	307	396	98
632	664	413	465	338	392	88
634	672	417	454	337	366	97
624	624	413	464	351	411	87
638	728	409	585	351	504	94
641	590	432	423	318	415	76
626	731	448	478	307	332	68
618	700	441	470	339	347	80
618	711	444	503	317	338	83
616	731	434	501	313	342	90
716	675	630	492	460	356	93
659	683	561	511	437	479	4
660	720	589	568	438	505	1
677	727	595	522	439	341	1
675	677	615	479	458	414	0
557	564	436	409	294	390	144
568	560	436	381	296	411	122
549	553	454	396	299	413	115
640	564	602	382	495	411	2
540	567	450	407	301	401	45
529	548	425	403	307	404	95
526	570	441	380	310	408	108
537	559	432	394	293	395	32
531	569	448	390	330	426	110
[truncated: 323 more rows]
