# Supplementary material for: Cluster correlation based method for lncRNA-disease association prediction
Source: BMC Bioinformatics. 2020 May 11;21:180. doi: 10.1186/s12859-020-3496-8 (PMC7216352; doi:10.1186/s12859-020-3496-8)
Supplement: Supplementary file 6 — Additional file 6. In this file we provide the information of raw data. In sheet 1 of this file the serial numbers of genes and diseases are given. In sheet 2 of this file the edges in the bipartite network are given. In sheet 3 of this file the concrete information about the abbreviations of diseases is provided. In sheet 4 of this file the concrete information about the abbreviations of genes is provided. [file 12859_2020_3496_MOESM6_ESM.xlsx]

## Sheet: Gene number and disease number
name	id		1-214 is disease，215-1299 is gene
dis_1	1
dis_2	2
dis_3	3
dis_4	4
dis_5	5
dis_6	6
dis_7	7
dis_8	8
dis_9	9
dis_10	10
dis_11	11
dis_12	12
dis_13	13
dis_14	14
dis_15	15
dis_16	16
dis_17	17
dis_18	18
dis_19	19
dis_20	20
dis_21	21
dis_22	22
dis_23	23
dis_24	24
dis_25	25
dis_26	26
dis_27	27
dis_28	28
dis_29	29
dis_30	30
dis_31	31
dis_32	32
dis_33	33
dis_34	34
dis_35	35
dis_36	36
dis_37	37
dis_38	38
dis_39	39
dis_40	40
dis_41	41
dis_42	42
dis_43	43
dis_44	44
dis_45	45
dis_46	46
dis_47	47
dis_48	48
dis_49	49
dis_50	50
dis_51	51
dis_52	52
dis_53	53
dis_54	54
dis_55	55
dis_56	56
dis_57	57
dis_58	58
dis_59	59
dis_60	60
dis_61	61
dis_62	62
dis_63	63
dis_64	64
dis_65	65
dis_66	66
dis_67	67
dis_68	68
dis_69	69
dis_70	70
dis_71	71
dis_72	72
dis_73	73
dis_74	74
dis_75	75
dis_76	76
dis_77	77
dis_78	78
dis_79	79
dis_80	80
dis_81	81
dis_82	82
dis_83	83
dis_84	84
dis_85	85
dis_86	86
dis_87	87
dis_88	88
dis_89	89
dis_90	90
dis_91	91
dis_92	92
dis_93	93
dis_94	94
dis_95	95
dis_96	96
dis_97	97
dis_98	98
dis_99	99
dis_100	100
dis_101	101
dis_102	102
dis_103	103
dis_104	104
dis_105	105
dis_106	106
dis_107	107
dis_108	108
dis_109	109
dis_110	110
dis_111	111
dis_112	112
dis_113	113
dis_114	114
dis_115	115
dis_116	116
dis_117	117
dis_118	118
dis_119	119
dis_120	120
dis_121	121
dis_122	122
dis_123	123
dis_124	124
dis_125	125
dis_126	126
dis_127	127
dis_128	128
dis_129	129
dis_130	130
dis_131	131
dis_132	132
dis_133	133
dis_134	134
dis_135	135
dis_136	136
dis_137	137
dis_138	138
dis_139	139
dis_140	140
dis_141	141
dis_142	142
dis_143	143
dis_144	144
dis_145	145
dis_146	146
dis_147	147
dis_148	148
dis_149	149
dis_150	150
dis_151	151
dis_152	152
dis_153	153
dis_154	154
dis_155	155
dis_156	156
dis_157	157
dis_158	158
dis_159	159
dis_160	160
dis_161	161
dis_162	162
dis_163	163
dis_164	164
dis_165	165
dis_166	166
dis_167	167
dis_168	168
dis_169	169
dis_170	170
dis_171	171
dis_172	172
dis_173	173
dis_174	174
dis_175	175
dis_176	176
dis_177	177
dis_178	178
dis_179	179
dis_180	180
dis_181	181
dis_182	182
dis_183	183
dis_184	184
dis_185	185
dis_186	186
dis_187	187
dis_188	188
dis_189	189
dis_190	190
dis_191	191
dis_192	192
dis_193	193
dis_194	194
dis_195	195
dis_196	196
dis_197	197
dis_198	198
dis_199	199
dis_200	200
dis_201	201
dis_202	202
dis_203	203
dis_204	204
dis_205	205
dis_206	206
dis_207	207
dis_208	208
dis_209	209
dis_210	210
dis_211	211
dis_212	212
dis_213	213
dis_214	214
A2M	215
AAA1	216
AAA2	217
AAA3	218
AAA4	219
AAT1	220
ABCA1	221
ABCB6	222
ABCC8	223
ABCC9	224
ACE	225
ACR	226
ACSL6	227
ACTC1	228
ACTN2	229
ACVR1B	230
AD10	231
AD5	232
AD6	233
AD8	234
AD9	235
ADFN	236
ADH1B	237
ADH1C	238
ADRB2	239
ADRB3	240
AF10	241
AGRP	242
AGSPX	243
AHX	244
AIP	245
AKR1C2	246
AKT1	247
AKT2	248
ALD	249
ALK	250
ALL	251
ALL1	252
ALOX5	253
ALOX5AP	254
AML1	255
AMLCR2	256
AMY1A	257
AMY1B	258
AMY1C	259
ANIB1	260
ANIB10	261
ANIB11	262
ANIB2	263
ANIB3	264
ANIB4	265
ANIB5	266
ANIB6	267
ANIB7	268
ANIB8	269
ANIB9	270
AOMS1	271
AOMS2	272
APBB2	273
APC	274
API2	275
APOA2	276
APOE	277
APOL2	278
APOL4	279
APP	280
AR	281
ARHGAP9	282
ARHGEF12	283
ARSE	284
ASXL1	285
ATHS	286
ATM	287
ATP13A2	288
ATP7A	289
ATRX	290
ATXN7	291
ATXN8	292
ATXN8OS	293
AURKA	294
AUTS1	295
AUTS10	296
AUTS11	297
AUTS12	298
AUTS13	299
AUTS14A	300
AUTS14B	301
AUTS16	302
AUTS17	303
AUTS3	304
AUTS4	305
AUTS5	306
AUTS6	307
AUTS7	308
AUTS8	309
AUTSX1	310
AUTSX2	311
AUTSX3	312
AUTSX4	313
AUTSX5	314
AXIN1	315
AXIN2	316
BAG3	317
BANK1	318
BARD1	319
BASE	320
BCC1	321
BCC2	322
BCC3	323
BCC4	324
BCC5	325
BCC6	326
BCL10	327
BCL11A	328
BCL11B	329
BCL2	330
BCL3	331
BCL5	332
BCL6	333
BCL6B	334
BCL7A	335
BCL7B	336
BCL7C	337
BCL8	338
BCL9	339
BCL9L	340
BCOR	341
BCR	342
BLMH	343
BMIQ10	344
BMIQ7	345
BMIQ8	346
BMP4	347
BRAF	348
BRCA1	349
BRCA2	350
BRIP1	351
BTG2	352
BUB1B	353
BWS	354
BZX	355
C1orf76	356
C4A	357
C9	358
CALR3	359
CARD14	360
CART	361
CASP10	362
CASP8	363
CAV3	364
CBFB	365
CCDC6	366
CCL11	367
CCL2	368
CCL3	369
CCL3L1	370
CCND1	371
CCR5	372
CD209	373
CD82	374
CDH1	375
CDK4	376
CDKAL1	377
CDKL5	378
CDKN1C	379
CDKN2A	380
CEBPA	381
CECR	382
CHDS1	383
CHDS2	384
CHDS3	385
CHDS4	386
CHDS5	387
CHDS6	388
CHDS7	389
CHDS8	390
CHDS9	391
CHEK2	392
CHI3L1	393
CHIC2	394
CHX10	395
CLDN5	396
CLLD6	397
CLLS1	398
CLLS2	399
CLLS3	400
CLLS4	401
CLLS5	402
CMD1B	403
CMD1F	404
CMD1H	405
CMD1K	406
CMD1Q	407
CMH17	408
CMH21	409
CMM	410
CMM4	411
CMM7	412
CNTNAP2	413
COL4A2	414
COL4A5	415
COMT	416
CORIN	417
COX4I2	418
CPBHM	419
CR2	420
CRTC1	421
CRYBA4	422
CSRP3	423
CTAGE3	424
CTNNB1	425
CTSC	426
CTTN	427
CX3CR1	428
CXCL12	429
CXCR1	430
CYBB	431
CYP2A6	432
D1S1733E	433
DAO	434
DAOA	435
DCR	436
DDIT3	437
DEC1	438
DEL11p13	439
DEL15q15.3	440
DES	441
DGCR2	442
DIRC2	443
DISC1	444
DISC2	445
DJ1	446
DKC1	447
DLEC1	448
DLEU1	449
DLEU2	450
DLX5	451
DMD	452
DMPK	453
DNASE1	454
DRD3	455
DSG2	456
DTNBP1	457
EBM	458
EBP	459
ED1	460
EFNB1	461
EGFR	462
EIF4G1	463
ENDO1	464
ENPP1	465
EP300	466
EPHX1	467
EPHX2	468
EPO	469
ERBB2	470
ERCC6	471
ESR1	472
ETV6	473
EXOSC10	474
EXOSC9	475
EYA4	476
F13A1	477
F2	478
F5	479
F7	480
FAAP95	481
FBXO7	482
FCGR2B	483
FCYT	484
FGF10	485
FGFR2	486
FGFR3	487
FHL2	488
FKBP5	489
FKTN	490
FL1	491
FLCN	492
FLNA	493
FLT3	494
FMR1	495
FOS	496
FOXL2	497
FOXO1A	498
FOXP3	499
FRAT2	500
FSHMD1A	501
FUS	502
FUZ	503
FVT1	504
GAC1	505
GATA1	506
GATA2	507
GATAD1	508
GBA	509
GCGR	510
GCK	511
GCLC	512
GCLM	513
GDF3	514
GDF6	515
GDNF	516
GHR	517
GHRL	518
GIGYF2	519
GLA	520
GLI	521
GLIPR1	522
GLM4	523
GLM5	524
GLM6	525
GLM8	526
GLTSCR1	527
GLTSCR2	528
GLUD1	529
GMPS	530
GNAS	531
GNASAS1	532
GOLGA5	533
GPC3	534
GPD2	535
GPR48	536
GRN	537
GSBS	538
H19	539
HADHSC	540
HCCS	541
HCRT	542
HDL3	543
HFE	544
HIP1	545
HLA-C	546
HLA-DQB1	547
HLA-DRB1	548
HMGA1	549
HMMR	550
HNF1A	551
HNF1B	552
HNF4A	553
HPC3	554
HPC4	555
HPC5	556
HPC6	557
HPCQTL19	558
HPRT1	559
HRAS	560
HTR2A	561
HTRA2	562
HTT	563
IDDM1	564
IFNG	565
IGF2BP2	566
IGHA1	567
IKBKG	568
IL10	569
IL17D	570
IL1B	571
IL1RN	572
IL21R	573
IL23R	574
IL28B	575
IL31RA	576
IL36RN	577
IL4R	578
IL6	579
ING1	580
INPP5E	581
INS	582
INSR	583
IPF1	584
IRF1	585
IRF4	586
IRF5	587
IRS1	588
IRS2	589
IRTA1	590
ITGAM	591
ITGB3	592
ITIH4	593
ITPR3	594
JAK2	595
JPH3	596
KCNJ11	597
KCNQ1OT1	598
KIF1B	599
KIR3DL1	600
KIT	601
KL	602
KLF6	603
KLHDC8B	604
KRAS	605
KRT18	606
KRT8	607
LCK	608
LDB3	609
LDLR	610
LEP	611
LEPR	612
LGALS2	613
LGI1	614
LGI2	615
LGI3	616
LGI4	617
LIG4	618
LIPC	619
LMNA	620
lnc_1	621
lnc_10	622
lnc_100	623
lnc_101	624
lnc_102	625
lnc_103	626
lnc_104	627
lnc_105	628
lnc_106	629
lnc_107	630
lnc_108	631
lnc_109	632
lnc_11	633
lnc_110	634
lnc_111	635
lnc_112	636
lnc_113	637
lnc_114	638
lnc_115	639
lnc_116	640
lnc_117	641
lnc_118	642
lnc_119	643
lnc_12	644
lnc_120	645
lnc_121	646
lnc_122	647
lnc_123	648
lnc_124	649
lnc_125	650
lnc_126	651
lnc_127	652
lnc_128	653
lnc_129	654
lnc_13	655
lnc_130	656
lnc_131	657
lnc_132	658
lnc_133	659
lnc_134	660
lnc_135	661
lnc_136	662
lnc_137	663
lnc_138	664
lnc_139	665
lnc_14	666
lnc_140	667
lnc_141	668
lnc_142	669
lnc_143	670
lnc_144	671
lnc_145	672
lnc_146	673
lnc_147	674
lnc_148	675
lnc_149	676
lnc_15	677
lnc_150	678
lnc_151	679
lnc_152	680
lnc_153	681
lnc_154	682
lnc_155	683
lnc_156	684
lnc_157	685
lnc_158	686
lnc_159	687
lnc_16	688
lnc_160	689
lnc_161	690
lnc_162	691
lnc_163	692
lnc_164	693
lnc_165	694
lnc_166	695
lnc_167	696
lnc_168	697
lnc_169	698
lnc_17	699
lnc_170	700
lnc_171	701
lnc_172	702
lnc_173	703
lnc_174	704
lnc_175	705
lnc_176	706
lnc_177	707
lnc_178	708
lnc_179	709
lnc_18	710
lnc_180	711
lnc_181	712
lnc_182	713
lnc_183	714
lnc_184	715
lnc_185	716
lnc_186	717
lnc_187	718
lnc_188	719
lnc_189	720
lnc_19	721
lnc_190	722
lnc_191	723
lnc_192	724
lnc_193	725
lnc_194	726
lnc_195	727
lnc_196	728
lnc_197	729
lnc_198	730
lnc_199	731
lnc_2	732
lnc_20	733
lnc_200	734
lnc_201	735
lnc_202	736
lnc_203	737
lnc_204	738
lnc_205	739
lnc_206	740
lnc_207	741
lnc_21	742
lnc_22	743
lnc_23	744
lnc_234	745
lnc_24	746
lnc_25	747
lnc_26	748
lnc_27	749
lnc_28	750
lnc_29	751
lnc_3	752
lnc_30	753
lnc_31	754
lnc_32	755
lnc_328	756
lnc_329	757
lnc_33	758
lnc_330	759
lnc_331	760
lnc_332	761
lnc_333	762
lnc_334	763
lnc_335	764
lnc_336	765
lnc_337	766
lnc_338	767
lnc_339	768
lnc_34	769
lnc_340	770
lnc_341	771
lnc_342	772
lnc_343	773
lnc_344	774
lnc_345	775
lnc_346	776
lnc_347	777
lnc_348	778
lnc_349	779
lnc_35	780
lnc_350	781
lnc_351	782
lnc_352	783
lnc_353	784
lnc_354	785
lnc_355	786
lnc_356	787
lnc_357	788
lnc_358	789
lnc_359	790
lnc_36	791
lnc_360	792
lnc_361	793
lnc_362	794
lnc_363	795
lnc_364	796
lnc_365	797
lnc_366	798
lnc_367	799
lnc_368	800
lnc_369	801
lnc_37	802
lnc_370	803
lnc_371	804
lnc_372	805
lnc_373	806
lnc_374	807
lnc_375	808
lnc_376	809
lnc_377	810
lnc_378	811
lnc_379	812
lnc_38	813
lnc_380	814
lnc_381	815
lnc_382	816
lnc_383	817
lnc_384	818
lnc_385	819
lnc_386	820
lnc_387	821
lnc_388	822
lnc_389	823
lnc_39	824
lnc_390	825
lnc_391	826
lnc_392	827
lnc_393	828
lnc_394	829
lnc_395	830
lnc_396	831
lnc_397	832
lnc_398	833
lnc_399	834
lnc_4	835
lnc_40	836
lnc_400	837
lnc_401	838
lnc_402	839
lnc_403	840
lnc_404	841
lnc_405	842
lnc_406	843
lnc_407	844
lnc_41	845
lnc_42	846
lnc_43	847
lnc_44	848
lnc_45	849
lnc_46	850
lnc_48	851
lnc_489	852
lnc_49	853
lnc_490	854
lnc_491	855
lnc_492	856
lnc_493	857
lnc_494	858
lnc_495	859
lnc_496	860
lnc_497	861
lnc_5	862
lnc_50	863
lnc_51	864
lnc_53	865
lnc_54	866
lnc_55	867
lnc_56	868
lnc_57	869
lnc_58	870
lnc_59	871
lnc_6	872
lnc_60	873
lnc_61	874
lnc_62	875
lnc_63	876
lnc_64	877
lnc_65	878
lnc_66	879
lnc_67	880
lnc_68	881
lnc_69	882
lnc_7	883
lnc_70	884
lnc_71	885
lnc_72	886
lnc_73	887
lnc_74	888
lnc_75	889
lnc_76	890
lnc_77	891
lnc_78	892
lnc_79	893
lnc_8	894
lnc_80	895
lnc_81	896
lnc_82	897
lnc_83	898
lnc_84	899
lnc_85	900
lnc_86	901
lnc_87	902
lnc_88	903
lnc_89	904
lnc_9	905
lnc_90	906
lnc_91	907
lnc_92	908
lnc_93	909
lnc_94	910
lnc_95	911
lnc_96	912
lnc_97	913
lnc_98	914
lnc_99	915
LOC344967	916
LPA	917
LPP	918
LPSA	919
LRP6	920
LRP8	921
LRRK2	922
LTA	923
LZTS1	924
MAD1L1	925
MADH4	926
MAFD1	927
MALT1	928
MAML2	929
MAP3K8	930
MAPK8IP1	931
MAPT	932
MAX	933
MBTPS2	934
MC1R	935
MC3R	936
MC4R	937
MCI2	938
MCOP1	939
MCOPCB1	940
MCOPCB2	941
MCOPCT1	942
MCOPS1	943
MCOPS4	944
MCOPS8	945
MDD1	946
MDD2	947
MDS1	948
MDS2	949
MECP2	950
MED12	951
MEF2A	952
MET	953
MFRP	954
MGCT	955
MGEA	956
MGEA5	957
MIAT	958
MITF	959
MLF1	960
MLH3	961
MLSM7	962
MME	963
MN1	964
MNRI	965
MOG	966
MS2	967
MS3	968
MS4	969
MSH6	970
MSR1	971
MTHFR	972
MTNR1B	973
MTR	974
MTRR	975
MUC7	976
MUTYH	977
MXI1	978
MYBPC3	979
MYC	980
MYH6	981
MYH7	982
MYL2	983
MYL3	984
MYLK2	985
MYOC	986
MYOZ2	987
MYP1	988
MYP10	989
MYP11	990
MYP12	991
MYP13	992
MYP14	993
MYP15	994
MYP16	995
MYP17	996
MYP18	997
MYP19	998
MYP2	999
MYP20	1000
MYP3	1001
MYP5	1002
MYP6	1003
MYP7	1004
MYP8	1005
MYP9	1006
NAFLD1	1007
NAFLD2	1008
NALP7	1009
NBAS	1010
NBLST4	1011
NBLST5	1012
NBLST6	1013
NBPF1	1014
NBPF10	1015
NBPF11	1016
NBPF12	1017
NBPF14	1018
NBPF15	1019
NBPF16	1020
NBPF3	1021
NBPF4	1022
NBPF5	1023
NBPF6	1024
NBPF7	1025
NBPF8	1026
NBPF9	1027
NCOA4	1028
NDN	1029
NEUROD1	1030
NEXN	1031
NF1	1032
NF2	1033
NIDDM3	1034
NIDDM4	1035
NKAIN2	1036
NME1	1037
NOS3	1038
NPC1	1039
NPCA2	1040
NPM1	1041
NQO2	1042
NR0B2	1043
NRAS	1044
NRCLP2	1045
NRCLP3	1046
NRCLP4	1047
NRCLP5	1048
NRCLP6	1049
NSD1	1050
NSDHL	1051
NTRK2	1052
NUP214	1053
O3FAR1	1054
OAS1	1055
OCRL	1056
ODC1	1057
OFD1	1058
OGG1	1059
OLR1	1060
OPCML	1061
OS9	1062
OSMR	1063
OTX2	1064
OVCAS1	1065
PACIP1	1066
PALB2	1067
PALLD	1068
PAND1	1069
PAND2	1070
PAND3	1071
PAOD1	1072
PARK10	1073
PARK12	1074
PARK16	1075
PARK3	1076
PAX3	1077
PAX4	1078
PAX5	1079
PAX7	1080
PCAP	1081
PCM1	1082
PCS	1083
PCSK1	1084
PDCD1	1085
PDE4D	1086
PDGFB	1087
PDGFRA	1088
PDGFRB	1089
PDGFRL	1090
PDON2	1091
PEE1	1092
PEE2	1093
PEE3	1094
PHB	1095
PHKG2	1096
PICALM	1097
PIK3CA	1098
PINK1	1099
PKD1	1100
PKD2	1101
PKDREJ	1102
PKDTS	1103
PLA2G2A	1104
PLA2G6	1105
PLAG1	1106
PLAGL1	1107
PLAU	1108
PLN	1109
PMX2B	1110
POMC	1111
PON1	1112
PON2	1113
PORCN	1114
PPARG	1115
PPARGC1B	1116
PPM1D	1117
PPP2R1B	1118
PRB3	1119
PRF1	1120
PRKAG2	1121
PRKAR1A	1122
PRKCH	1123
PRKN	1124
PRNP	1125
PRSS56	1126
PSEN1	1127
PSEN2	1128
PSMA6	1129
PSORS1	1130
PSORS10	1131
PSORS11	1132
PSORS12	1133
PSORS3	1134
PSORS4	1135
PSORS5	1136
PSORS6	1137
PSORS7	1138
PSORS8	1139
PSORS9	1140
PTCH1	1141
PTCH2	1142
PTCPRN	1143
PTEN	1144
PTPN1	1145
PTPN22	1146
PTPRC	1147
PTPRJ	1148
PYY	1149
RAD51A	1150
RAD51C	1151
RAD51L3	1152
RAD54B	1153
RAD54L	1154
RAP1GDS1	1155
RASA1	1156
RASSF1	1157
RAX	1158
RB1	1159
RB1CC1	1160
RBBP8	1161
RBM20	1162
RET	1163
RETN	1164
RLS1	1165
RLS2	1166
RLS3	1167
RLS4	1168
RLS5	1169
RLS6	1170
RLS7	1171
RMST	1172
RNF139	1173
RNF6	1174
RPS6KA3	1175
RRAS2	1176
RSPO1	1177
RTN4R	1178
SART1	1179
SART3	1180
SAT1	1181
SCLL	1182
SCN5A	1183
SCZD1	1184
SCZD11	1185
SCZD12	1186
SCZD2	1187
SCZD3	1188
SCZD5	1189
SCZD6	1190
SCZD7	1191
SCZD8	1192
SDC3	1193
SDHA	1194
SDHB	1195
SDHC	1196
SDHD	1197
SEPT9	1198
SERPINB3	1199
SERPINB4	1200
SF3B1	1201
SGCD	1202
SH3GL1	1203
SHFM1	1204
SHFM2	1205
SHFM3	1206
SHFM5	1207
SHH	1208
SIM1	1209
SIX6	1210
SLC16A1	1211
SLC22A1L	1212
SLC25A4	1213
SLC2A4	1214
SLC30A10	1215
SLC30A8	1216
SLC6A14	1217
SLC6A3	1218
SMOC1	1219
SMOH	1220
SNCA	1221
SNRPN	1222
SOD2	1223
SORL1	1224
SOX2	1225
SRS	1226
SSTR5	1227
ST11	1228
ST3	1229
STK11	1230
STOX1	1231
STRA6	1232
STS	1233
STX16	1234
SUFU	1235
SYN2	1236
T	1237
TACC3	1238
TAL1	1239
TARDBP	1240
TBP	1241
TBX1	1242
TCAP	1243
TCF7L2	1244
TCL1A	1245
TCL1B	1246
TCL4	1247
TCL6	1248
TCRA	1249
TERT	1250
TET2	1251
TG737	1252
TGCT1	1253
TGFBR1	1254
TGFBR2	1255
THPH1	1256
THPH2	1257
TIAM1	1258
TIAM2	1259
TKCR	1260
TLR2	1261
TLR4	1262
TLR5	1263
TMEM127	1264
TMPO	1265
TNFRSF10B	1266
TNFRSF1A	1267
TNFRSF6	1268
TNFSF4	1269
TNFSF6	1270
TNNC1	1271
TNNI3	1272
TNNT2	1273
TP53	1274
TP63	1275
TP73	1276
TPH2	1277
TPM1	1278
TRAF3IP2	1279
TREX1	1280
TRIM24	1281
TRIM33	1282
TSG101	1283
TTN	1284
TYR	1285
UBE2B	1286
UBE3A	1287
UCHL1	1288
UCP1	1289
UCP2	1290
UCP3	1291
VANGL1	1292
VAX1	1293
VCL	1294
VEGF	1295
VHL	1296
VPS35	1297
WAS	1298
WFS1	1299
WHSC1L1	1300
WNT10B	1301
WNT4	1302
WT1	1303
WT3	1304
WT4	1305
WWOX	1306
XRCC3	1307
ZFHX3	1308
ZFP57	1309
ZNF644	1310

## Sheet: Edges in the network
Disease number	Gene number
1	216
1	217
1	218
1	219
1	885
2	668
3	251
3	252
3	885
4	241
4	255
4	256
4	283
4	365
4	381
4	394
4	473
4	494
4	507
4	530
4	595
4	601
4	646
4	650
4	713
4	856
4	857
4	885
4	918
4	960
4	1041
4	1050
4	1053
4	1097
4	1203
4	1250
4	1300
5	624
5	888
6	244
6	857
7	640
7	1274
8	249
8	857
9	901
9	908
9	927
9	1218
10	659
10	853
11	367
11	368
11	369
11	370
11	373
11	428
11	429
11	430
11	546
11	565
11	569
11	578
11	600
11	643
11	647
11	732
11	752
12	236
12	857
13	744
13	1007
14	415
14	857
15	215
15	225
15	231
15	232
15	233
15	234
15	235
15	273
15	280
15	343
15	544
15	637
15	823
15	827
15	847
15	853
15	885
15	1038
15	1066
15	1108
15	1224
16	576
16	857
16	1063
17	857
18	281
18	857
19	378
19	844
19	857
19	873
19	950
19	1287
20	243
20	857
21	220
21	885
22	253
22	286
22	472
22	640
22	885
23	295
23	296
23	297
23	298
23	299
23	300
23	301
23	302
23	303
23	304
23	305
23	306
23	307
23	308
23	309
23	310
23	311
23	312
23	313
23	314
23	413
23	831
23	908
23	953
23	1144
24	636
24	859
25	321
25	322
25	323
25	324
25	325
25	326
25	885
25	1141
25	1142
25	1156
25	1220
26	355
26	857
27	399
27	864
28	327
28	328
28	329
28	330
28	331
28	332
28	333
28	334
28	335
28	336
28	337
28	338
28	339
28	340
28	636
29	354
29	379
29	598
29	640
29	660
29	1050
30	640
30	1009
31	487
31	560
31	605
31	640
31	711
31	713
31	853
31	854
31	1159
31	1238
32	497
32	761
32	867
33	654
33	688
33	709
33	710
33	742
33	754
33	773
33	776
33	777
33	782
33	783
33	789
33	797
33	806
33	818
33	832
33	868
33	878
33	894
33	898
34	845
35	247
35	287
35	319
35	350
35	351
35	363
35	375
35	392
35	550
35	605
35	622
35	624
35	636
35	640
35	649
35	660
35	707
35	711
35	713
35	719
35	736
35	759
35	769
35	770
35	775
35	778
35	785
35	787
35	792
35	793
35	794
35	799
35	803
35	805
35	810
35	816
35	829
35	830
35	843
35	849
35	851
35	853
35	854
35	857
35	861
35	862
35	863
35	872
35	882
35	885
35	895
35	1042
35	1067
35	1095
35	1098
35	1117
35	1150
35	1154
35	1160
35	1212
35	1274
35	1283
35	1307
36	770
36	980
37	626
37	640
37	649
37	711
37	713
37	718
37	732
37	770
37	820
37	835
37	855
37	858
37	885
38	732
39	228
39	359
39	364
39	408
39	409
39	423
39	830
39	979
39	981
39	982
39	983
39	984
39	985
39	987
39	1031
39	1109
39	1121
39	1213
39	1271
39	1272
39	1273
39	1278
39	1284
39	1294
40	885
41	382
41	886
41	887
42	487
42	640
42	711
42	853
42	854
42	857
42	1229
43	857
43	1051
44	284
44	459
44	857
45	640
46	431
46	857
47	717
47	910
47	911
48	342
48	713
49	640
49	1089
50	744
50	1008
51	347
51	770
52	857
52	1175
53	247
53	274
53	294
53	316
53	327
53	353
53	371
53	466
53	487
53	492
53	640
53	649
53	660
53	711
53	713
53	735
53	853
53	854
53	892
53	961
53	1044
53	1057
53	1090
53	1098
53	1104
53	1148
53	1261
53	1262
53	1274
54	223
54	511
54	529
54	540
54	583
54	597
54	640
54	1211
55	221
55	276
55	282
55	368
55	383
55	428
55	468
55	517
55	538
55	588
55	593
55	602
55	610
55	885
55	917
55	920
55	952
55	1038
55	1112
55	1113
55	1250
56	384
56	385
56	386
56	387
56	388
56	389
56	390
56	391
56	885
57	461
57	857
58	846
59	489
59	561
59	908
59	946
59	947
59	1277
60	358
60	752
61	499
61	551
61	564
61	579
61	594
61	885
61	1055
61	1146
62	225
62	469
62	544
62	572
62	770
62	1112
62	1223
62	1295
63	442
63	621
63	906
63	1242
64	224
64	228
64	229
64	317
64	403
64	404
64	405
64	406
64	407
64	423
64	441
64	452
64	456
64	476
64	490
64	508
64	609
64	620
64	813
64	979
64	981
64	982
64	1031
64	1109
64	1127
64	1128
64	1162
64	1183
64	1194
64	1202
64	1243
64	1265
64	1271
64	1272
64	1273
64	1278
64	1284
64	1294
65	436
65	506
65	734
66	715
67	861
68	447
68	837
68	855
68	857
69	460
69	857
70	568
70	857
71	493
71	857
72	627
73	375
73	711
73	880
73	961
73	970
73	1144
74	464
74	885
75	458
75	857
76	520
76	857
77	501
77	903
78	260
78	261
78	262
78	263
78	264
78	265
78	266
78	267
78	268
78	269
78	270
78	885
79	481
79	857
80	495
80	635
81	885
82	537
82	731
82	1240
83	362
83	375
83	470
83	486
83	571
83	572
83	585
83	603
83	605
83	640
83	732
83	853
83	854
83	977
83	1098
84	601
84	649
84	1088
84	1195
84	1196
85	755
86	327
86	487
86	601
86	640
86	955
86	1230
87	640
88	640
89	885
89	986
90	350
90	470
90	640
90	758
90	791
90	802
90	1115
91	505
91	521
91	522
91	523
91	524
91	525
91	526
91	527
91	528
91	614
91	615
91	616
91	617
91	625
91	629
91	630
91	631
91	632
91	634
91	636
91	639
91	644
91	650
91	654
91	655
91	658
91	667
91	670
91	671
91	672
91	673
91	674
91	675
91	676
91	678
91	679
91	680
91	681
91	682
91	683
91	684
91	685
91	686
91	687
91	689
91	690
91	691
91	692
91	693
91	694
91	695
91	696
91	697
91	698
91	699
91	700
91	701
91	702
91	703
91	704
91	705
91	708
91	713
91	715
91	718
91	724
91	725
91	726
91	727
91	728
91	729
91	737
91	738
91	750
91	751
91	762
91	770
91	771
91	774
91	780
91	786
91	788
91	790
91	796
91	798
91	804
91	807
91	808
91	811
91	815
91	817
91	819
91	831
91	838
91	840
91	841
91	842
91	861
91	870
91	871
91	874
91	875
91	877
91	878
91	879
91	883
91	885
91	890
91	892
91	893
91	905
91	906
91	907
91	909
91	911
91	1144
92	857
92	1114
93	640
94	372
94	565
94	575
94	813
94	1147
95	640
96	225
96	414
96	885
97	652
98	274
98	315
98	363
98	425
98	623
98	640
98	649
98	652
98	657
98	669
98	711
98	713
98	744
98	748
98	749
98	755
98	836
98	852
98	853
98	953
98	1090
98	1098
98	1274
99	715
100	713
101	604
101	770
102	292
102	293
102	824
103	543
103	563
103	596
103	641
103	642
103	651
103	713
103	842
103	1125
104	640
105	853
106	857
106	934
107	857
107	1233
108	499
108	857
109	568
109	857
110	846
111	845
111	846
112	226
112	440
112	640
112	1286
113	627
114	254
114	885
114	1038
114	1123
114	1256
114	1257
115	857
115	934
115	1181
116	857
117	752
118	559
118	857
119	833
120	437
120	502
120	900
120	919
121	606
121	607
121	623
121	1096
122	647
123	857
123	1056
124	348
124	363
124	432
124	448
124	462
124	470
124	471
124	585
124	605
124	633
124	640
124	666
124	668
124	677
124	711
124	713
124	721
124	733
124	753
124	779
124	781
124	784
124	795
124	800
124	801
124	809
124	812
124	814
124	849
124	851
124	853
124	854
124	896
124	897
124	899
124	903
124	904
124	930
124	1098
124	1118
124	1124
124	1157
124	1212
124	1270
125	853
126	252
126	342
126	397
126	398
126	399
126	400
126	401
126	402
126	449
126	450
126	507
126	608
126	911
126	963
126	1155
126	1239
127	250
127	275
127	287
127	327
127	328
127	329
127	330
127	331
127	332
127	333
127	334
127	335
127	336
127	337
127	338
127	339
127	340
127	362
127	424
127	491
127	500
127	504
127	570
127	573
127	604
127	636
127	718
127	770
127	826
127	833
127	911
127	925
127	928
127	980
127	1036
127	1079
127	1120
127	1153
127	1154
127	1182
127	1245
127	1246
127	1247
127	1248
127	1249
127	1258
127	1259
128	864
129	640
130	531
130	638
131	350
131	640
131	1142
131	1235
132	376
132	380
132	410
132	411
132	412
132	636
132	640
132	663
132	828
132	848
132	885
132	935
132	1144
132	1285
132	1307
133	640
134	493
134	857
135	640
135	713
135	758
135	956
135	957
135	964
135	965
135	1033
135	1087
135	1144
135	1235
136	289
136	857
137	628
137	662
137	884
137	889
137	891
138	222
138	341
138	347
138	395
138	419
138	422
138	514
138	515
138	541
138	857
138	939
138	940
138	941
138	942
138	943
138	944
138	945
138	954
138	959
138	1064
138	1126
138	1158
138	1208
138	1210
138	1219
138	1225
138	1232
138	1293
139	640
139	1302
140	853
140	1163
141	567
141	586
141	590
141	618
141	713
141	911
142	547
142	548
142	647
142	656
142	839
142	967
142	968
142	969
142	1085
142	1267
143	770
144	227
144	285
144	290
144	507
144	585
144	713
144	825
144	948
144	949
144	962
144	1201
144	1251
145	595
145	640
145	1215
146	225
146	277
146	472
146	477
146	480
146	512
146	513
146	592
146	613
146	715
146	885
146	921
146	923
146	938
146	958
146	1060
146	1129
146	1269
147	716
147	988
147	989
147	990
147	991
147	992
147	993
147	994
147	995
147	996
147	997
147	998
147	999
147	1000
147	1001
147	1002
147	1003
147	1004
147	1005
147	1006
147	1310
148	453
148	914
149	542
149	664
149	966
149	1045
149	1046
149	1047
149	1048
149	1049
150	667
150	885
150	916
150	1039
150	1040
150	1274
151	380
151	885
152	368
152	503
152	640
152	974
152	975
152	1237
152	1292
153	250
153	356
153	433
153	599
153	711
153	713
153	722
153	730
153	885
153	1010
153	1011
153	1012
153	1013
153	1014
153	1015
153	1016
153	1017
153	1018
153	1019
153	1020
153	1021
153	1022
153	1023
153	1024
153	1025
153	1026
153	1027
153	1037
153	1044
153	1110
153	1276
154	885
154	1032
155	245
155	531
155	713
155	1227
156	362
156	853
156	857
156	1120
156	1154
157	239
157	240
157	242
157	246
157	271
157	272
157	344
157	345
157	346
157	361
157	465
157	518
157	581
157	611
157	612
157	640
157	822
157	865
157	936
157	937
157	1043
157	1052
157	1054
157	1084
157	1111
157	1115
157	1116
157	1149
157	1193
157	1209
157	1217
157	1289
157	1290
157	1291
158	289
158	857
159	853
160	438
160	448
160	853
160	924
160	1174
160	1255
160	1306
161	857
161	951
162	857
162	1058
163	392
163	496
163	668
163	706
163	711
163	850
163	1062
163	1159
163	1274
164	247
164	349
164	350
164	375
164	425
164	470
164	640
164	648
164	707
164	770
164	829
164	853
164	857
164	915
164	1061
164	1065
164	1098
164	1124
164	1151
164	1152
164	1176
164	1198
165	846
166	230
166	349
166	350
166	380
166	418
166	605
166	711
166	712
166	763
166	770
166	902
166	926
166	1067
166	1068
166	1161
166	1228
166	1230
166	1274
167	854
168	416
168	901
168	1069
168	1070
168	1071
169	366
169	533
169	723
169	746
169	766
169	1028
169	1082
169	1122
169	1143
169	1281
169	1282
170	238
170	288
170	446
170	482
170	509
170	519
170	562
170	760
170	922
170	932
170	1073
170	1074
170	1075
170	1076
170	1099
170	1105
170	1124
170	1221
170	1241
170	1288
170	1297
171	853
172	853
173	426
173	885
173	1091
174	885
174	1072
175	352
175	516
175	599
175	640
175	713
175	933
175	1163
175	1195
175	1197
175	1264
175	1296
176	661
177	245
177	531
177	713
177	1227
178	474
178	475
178	752
179	658
179	720
179	860
179	873
179	1029
179	1222
180	417
180	467
180	640
180	1038
180	1092
180	1093
180	1094
180	1231
181	281
181	350
181	374
181	375
181	392
181	545
181	554
181	555
181	556
181	557
181	558
181	603
181	636
181	640
181	657
181	711
181	713
181	739
181	740
181	741
181	745
181	756
181	765
181	768
181	770
181	853
181	857
181	876
181	881
181	885
181	925
181	971
181	978
181	1081
181	1144
181	1308
182	531
182	532
182	638
182	1234
183	360
183	574
183	577
183	647
183	764
183	766
183	1130
183	1131
183	1132
183	1133
183	1134
183	1135
183	1136
183	1137
183	1138
183	1139
183	1140
183	1279
184	443
184	492
184	551
184	552
184	645
184	713
184	743
184	849
184	851
184	853
184	1059
184	1173
184	1296
185	484
185	770
185	1100
185	1101
185	1102
185	1103
185	1252
186	747
186	1165
186	1166
186	1167
186	1168
186	1169
186	1170
186	1171
187	488
187	498
187	772
187	853
187	1077
187	1080
187	1172
187	1212
188	257
188	258
188	259
188	320
188	421
188	485
188	713
188	929
188	976
188	1083
188	1106
188	1119
189	247
189	278
189	279
189	393
189	416
189	434
189	435
189	444
189	445
189	455
189	457
189	536
189	561
189	665
189	767
189	841
189	901
189	908
189	912
189	972
189	1178
189	1184
189	1185
189	1186
189	1187
189	1188
189	1189
189	1190
189	1191
189	1192
189	1236
190	539
190	640
190	660
190	714
190	1226
191	534
191	857
192	857
192	1058
193	291
193	821
194	824
195	451
195	913
195	1204
195	1205
195	1206
195	1207
195	1275
195	1301
196	237
196	427
196	438
196	463
196	580
196	854
196	924
196	1144
196	1177
196	1179
196	1180
196	1199
196	1200
196	1254
196	1266
196	1268
196	1306
197	225
197	254
197	414
197	478
197	479
197	885
197	1038
197	1086
198	718
199	318
199	357
199	420
199	454
199	483
199	587
199	591
199	636
199	1085
199	1146
199	1263
199	1280
200	493
200	857
201	834
201	857
201	866
201	1253
202	668
202	857
203	853
204	853
205	857
205	1260
206	223
206	597
206	653
206	1107
206	1309
207	640
208	499
208	582
208	594
208	657
208	713
208	770
208	1055
208	1146
209	223
209	248
209	377
209	465
209	510
209	511
209	535
209	549
209	551
209	552
209	553
209	566
209	584
209	588
209	589
209	597
209	619
209	665
209	757
209	770
209	885
209	931
209	973
209	1030
209	1034
209	1035
209	1078
209	1115
209	1145
209	1164
209	1214
209	1216
209	1244
209	1299
210	711
210	829
211	396
211	906
211	1242
212	869
213	350
213	439
213	534
213	539
213	640
213	657
213	659
213	713
213	856
213	1303
213	1304
213	1305
214	857
214	1298

## Sheet: Information of disease
diseanse number	disease name
dis_1	abdominal aortic aneurysm
dis_10	aging
dis_100	heroin addiction
dis_101	Hodgkin's lymphoma
dis_102	human spinocerebellar ataxia type 8
dis_103	Huntington's disease
dis_104	hyperhomocysteinemia
dis_105	hypopharynx squamous cell carcinoma(HSCC)
dis_106	ichthyosis follicularis,atrichia,and photophobia syndrome
dis_107	ichthyosis,X-linked
dis_108	immunodysregulation,polyendocrinopathy,and enteropathy,X-linked
dis_109	incontinentia pigmenti
dis_11	AIDS
dis_110	infection of chicken embryo lethal orphan adenovirus
dis_111	infection of mouse minute virus
dis_112	infertility
dis_113	intracranial germinoma
dis_114	ischemic stroke
dis_115	keratosis follicularis spinulosa decalvans
dis_116	Klinefelter's syndrome
dis_117	Leishmania
dis_118	lesch nyhan syndrome(LNS)
dis_119	leukemia
dis_12	albinism-deafness syndrome(ADFN)
dis_120	liposarcoma
dis_121	liver cirrhosis
dis_122	liver injury
dis_123	lowe oculocerebrorenal-syndrome(LOC)
dis_124	lung adenocarcinoma;Lung Cancer
dis_125	lung metastasis of melanoma
dis_126	lymphocytic leukemia
dis_127	lymphoma
dis_128	mantle cell lymphoma(MCL)
dis_129	Marek's disease
dis_13	alcoholic liver disease
dis_130	McCune–Albright syndrome
dis_131	medulloblastomas
dis_132	melanoma
dis_133	melasma
dis_134	melnick Needles syndrome
dis_135	meningioma
dis_136	menkes syndrome
dis_137	mesangial proliferative glomerulonephritis(MsPGN)
dis_138	midas syndrome(microphthalmia,dermal aplasia,and sclerocornea)
dis_139	Mullerian aplasia
dis_14	alport syndrome X-linked
dis_140	Multiple endocrine neoplasia IIA
dis_141	multiple myeloma;myeloma
dis_142	multiple sclerosis
dis_143	murine plasmacytomas
dis_144	myelodysplastic syndrome
dis_145	myeloproliferative polycythaemia vera
dis_146	myocardial infarction
dis_147	myopia
dis_148	myotonic dystrophy type 1
dis_149	narcolepsy
dis_15	Alzheimer disease
dis_150	nasopharyngeal carcinoma
dis_151	neural system tumors syndrome
dis_152	neural tube defects
dis_153	neuroblastoma
dis_154	Neurofibromatosis type 1
dis_155	nonfunctioning pituitary adenomas
dis_156	non-hodgkin lymphoma(NHL)
dis_157	obesity
dis_158	Occipital horn syndrome
dis_159	oesophagus cancer
dis_16	amyloidosis,familial cutaneous(pigmentary disorder,reticulate with systemic manifestations)
dis_160	oesophagus squamous cell carcinoma
dis_161	opitz kaveggia syndrome
dis_162	orofaciodigital syndrome I
dis_163	osteosarcoma
dis_164	Ovarian cancer
dis_165	pain
dis_166	pancreas cancer;pancreatic cancer
dis_167	pancreaticobiliary maljunction
dis_168	panic disorder
dis_169	papillary thyroid carcinoma
dis_17	anaplastic large cell lymphoma
dis_170	Parkinson's disease
dis_171	parotid cancer
dis_172	parotid gland mucoepidermoid carcinoma
dis_173	periodontitis
dis_174	peripheral artery disease
dis_175	pheochromocytoma
dis_176	photoperiod-sensitive male sterility
dis_177	pituitary adenomas
dis_178	polymyositis
dis_179	Prader-Willi syndrome
dis_18	androgen insensitivity syndrome(AIS)
dis_180	pre-eclampsia
dis_181	prostate cancer
dis_182	pseudohypoparathyroidism type Ib
dis_183	psoriasis
dis_184	renal cancer
dis_185	renal disease
dis_186	Restless legs syndrome
dis_187	rhabdomyosarcoma
dis_188	salivary gland tumors
dis_189	schizoaffective disorder;schizophrenia
dis_19	Angelman syndrome
dis_190	Silver-Russell syndrome
dis_191	simpson golabi behmel syndrome type 1
dis_192	simpson golabi behmel syndrome type 2
dis_193	Spinocerebellar ataxia type 7
dis_194	spinocerebellar ataxia type 9
dis_195	Split Hand/Split Foot malformation disorder
dis_196	squamous carcinoma
dis_197	stroke
dis_198	syndromic developmental defect
dis_199	systemic lupus erythematosus(SLE)
dis_2	abdominal lymphomas
dis_20	angioma serpiginosum,X-linked
dis_200	terminal osseous dysplasia and pigmentary defects
dis_201	testicular cancer
dis_202	thymic lymphomas
dis_203	tongue cancer
dis_204	tongue squamous cell carcinoma
dis_205	torticollis,keloids,cryptorchidism,renal dysplasia
dis_206	transient neonatal diabetes mellitus
dis_207	trophoblastic tumor
dis_208	type 1 diabetes
dis_209	type 2 diabetes
dis_21	aortic aneurysm
dis_210	uterus cancer
dis_211	velocardiofacial syndrome
dis_212	West Syndrome
dis_213	Wilms' tumor
dis_214	wiskott aldrich syndrome(WAS)
dis_22	atherosclerosis
dis_23	autistic disorder
dis_24	autoimmune disease
dis_25	basal cell carcinoma
dis_26	bazex syndrome
dis_27	B-cell chronic lymphocytic leukemias(B-CLL)
dis_28	B-cell lymphoma(BCL)
dis_29	Beckwith-Wiedemann syndrome(BWS);Wiedemann-Beckwith syndrome
dis_3	acute lymphoblastic leukemia
dis_30	biparental complete hydatidiform moles
dis_31	bladder cancer
dis_32	blepharophimosis syndrome
dis_33	brain cancer
dis_34	brain ischemia
dis_35	breast cancer
dis_36	Burkitt's lymphomas
dis_37	cancer
dis_38	cardiac hypertrophy
dis_39	cardiomyopathy
dis_4	acute myeloid leukemia
dis_40	cardiovascular disease
dis_41	cat eye syndrome
dis_42	cervical cancer;cervix cancer
dis_43	CHILD syndrome(congenital hemidysplasia with ichthyosiform erythroderma and limb defects)
dis_44	chondrodysplasia punctata
dis_45	choriocarcinoma
dis_46	chronic granulomatous disease,X-linked(CGD)
dis_47	chronic lymphocytic leukemia(CLL)
dis_48	chronic myeloid leukemia
dis_49	chronic myeloproliferative disorders
dis_5	adolescent idiopathic scoliosis
dis_50	chronic nonalcoholic liver disease
dis_51	cleft lip
dis_52	coffin-lowry syndrome(CLS)
dis_53	colon cancer
dis_54	Congenital hyperinsulinism
dis_55	coronary artery disease
dis_56	coronary heart disease(CHD)
dis_57	craniofrontonasal syndrome
dis_58	deleterious effects in the somatic thymus tissue
dis_59	depression
dis_6	adrenal hypoplasia congenital
dis_60	dermatomyositis
dis_61	diabetes
dis_62	diabetic nephropathy
dis_63	DiGeorge syndrome(DGS)
dis_64	dilated cardiomyopathy
dis_65	Down's syndrome
dis_66	drug abuse
dis_67	ductal carcinoma
dis_68	dyskeratosis congenita
dis_69	ectodermal dysplasia
dis_7	adrenocortical carcinomas
dis_70	ectodermal dysplasia,hypohidrotic with immune deficiency
dis_71	Ehlers-Danlos variant,heterotopia,periventricular
dis_72	embryonal carcinoma
dis_73	endometrial cancer
dis_74	endometriosis
dis_75	epidermolysis bullosa,macular type
dis_76	fabry disease
dis_77	facioscapulohumeral muscular dystrophy(FSHD)
dis_78	familial and sporadic intracranial aneurysms;intracranial aneurysm
dis_79	fanconi pancytopaenia B
dis_8	adrenoleukodystrophy
dis_80	fragile X syndrome
dis_81	frailty
dis_82	frontotemporal lobar degeneration
dis_83	gastric cancer
dis_84	gastrointestinal stromal tumor
dis_85	geographic atrophy(GA)
dis_86	germ cell tumor
dis_87	gestational choriocarcinoma
dis_88	gestational trophoblastic diseases
dis_89	glaucoma
dis_9	affective disorders;bipolar affective disorder(BPAD)
dis_90	glioblastoma
dis_91	glioma
dis_92	goltz syndrome(focal dermal hypoplasia)
dis_93	growth restriction
dis_94	HCV
dis_95	hematopoiesis
dis_96	hemorrhagic stroke
dis_97	hepatic colorectal metastasis
dis_98	hepatocellular carcinoma;liver cancer
dis_99	heroin abuse

## Sheet: Information of gene
Gene name	Gene class	Gene abbreviation
22k48	lncRNA	lnc_1
7SK	lncRNA	lnc_2
7SL	lncRNA	lnc_3
A130040M12Rik	lncRNA	lnc_4
A2M	coding-gene	A2M
AAA1	coding-gene	AAA1
AAA2	coding-gene	AAA2
AAA3	coding-gene	AAA3
AAA4	coding-gene	AAA4
AAT1	coding-gene	AAT1
ABCA1	coding-gene	ABCA1
ABCB6	coding-gene	ABCB6
ABCC8	coding-gene	ABCC8
ABCC9	coding-gene	ABCC9
AC003986.7	lncRNA	lnc_5
AC004692.4	lncRNA	lnc_6
AC007163.3	lncRNA	lnc_7
AC007403.3	lncRNA	lnc_8
AC008392.1	lncRNA	lnc_9
AC010096.2	lncRNA	lnc_10
AC017048.3	lncRNA	lnc_11
AC018665.1	lncRNA	lnc_12
AC018730.1	lncRNA	lnc_13
AC022007.5	lncRNA	lnc_14
AC096655.2	lncRNA	lnc_15
AC098872.3	lncRNA	lnc_16
AC112217.2	lncRNA	lnc_17
AC114783.1	lncRNA	lnc_18
AC116562.3	lncRNA	lnc_19
AC126775.1	lncRNA	lnc_20
AC132872.3	lncRNA	lnc_21
ACE	coding-gene	ACE
ACR	coding-gene	ACR
ACSL6	coding-gene	ACSL6
ACTC1	coding-gene	ACTC1
ACTN2	coding-gene	ACTN2
ACVR1B	coding-gene	ACVR1B
AD10	coding-gene	AD10
AD5	coding-gene	AD5
AD6	coding-gene	AD6
AD8	coding-gene	AD8
AD9	coding-gene	AD9
ADFN	coding-gene	ADFN
ADH1B	coding-gene	ADH1B
ADH1C	coding-gene	ADH1C
ADRB2	coding-gene	ADRB2
ADRB3	coding-gene	ADRB3
AF10	coding-gene	AF10
AGRP	coding-gene	AGRP
AGSPX	coding-gene	AGSPX
aHIF	lncRNA	lnc_22
AHX	coding-gene	AHX
AIP	coding-gene	AIP
AIR	lncRNA	lnc_23
AK023948	lncRNA	lnc_24
AK042766	lncRNA	lnc_25
AK055007	lncRNA	lnc_26
AK123790	lncRNA	lnc_27
AKR1C2	coding-gene	AKR1C2
AKT1	coding-gene	AKT1
AKT2	coding-gene	AKT2
AL133167.1	lncRNA	lnc_28
AL360001.1	lncRNA	lnc_29
AL589743.1	lncRNA	lnc_30
ALD	coding-gene	ALD
ALDH3B1	lncRNA	lnc_31
ALK	coding-gene	ALK
ALL	coding-gene	ALL
ALL1	coding-gene	ALL1
ALOX5	coding-gene	ALOX5
ALOX5AP	coding-gene	ALOX5AP
Alu	lncRNA	lnc_32
AML1	coding-gene	AML1
AMLCR2	coding-gene	AMLCR2
AMY1A	coding-gene	AMY1A
AMY1B	coding-gene	AMY1B
AMY1C	coding-gene	AMY1C
ANIB1	coding-gene	ANIB1
ANIB10	coding-gene	ANIB10
ANIB11	coding-gene	ANIB11
ANIB2	coding-gene	ANIB2
ANIB3	coding-gene	ANIB3
ANIB4	coding-gene	ANIB4
ANIB5	coding-gene	ANIB5
ANIB6	coding-gene	ANIB6
ANIB7	coding-gene	ANIB7
ANIB8	coding-gene	ANIB8
ANIB9	coding-gene	ANIB9
anti-NOS2A	lncRNA	lnc_33
AOMS1	coding-gene	AOMS1
AOMS2	coding-gene	AOMS2
AP000688.29	lncRNA	lnc_34
AP001258.4	lncRNA	lnc_35
APBB2	coding-gene	APBB2
APC	coding-gene	APC
API2	coding-gene	API2
APOA2	coding-gene	APOA2
APOE	coding-gene	APOE
APOL2	coding-gene	APOL2
APOL4	coding-gene	APOL4
APP	coding-gene	APP
AR	coding-gene	AR
ARHGAP9	coding-gene	ARHGAP9
ARHGEF12	coding-gene	ARHGEF12
ARSE	coding-gene	ARSE
ASLNC20819	lncRNA	lnc_36
ASLNC22381	lncRNA	lnc_37
ASXL1	coding-gene	ASXL1
ATHS	coding-gene	ATHS
ATM	coding-gene	ATM
ATP13A2	coding-gene	ATP13A2
ATP6V1G2-DDX39B	lncRNA	lnc_38
ATP7A	coding-gene	ATP7A
ATRX	coding-gene	ATRX
ATXN7	coding-gene	ATXN7
ATXN8	coding-gene	ATXN8
ATXN8OS	coding-gene	ATXN8OS
ATXN8OS	lncRNA	lnc_39
AURKA	coding-gene	AURKA
AUTS1	coding-gene	AUTS1
AUTS10	coding-gene	AUTS10
AUTS11	coding-gene	AUTS11
AUTS12	coding-gene	AUTS12
AUTS13	coding-gene	AUTS13
AUTS14A	coding-gene	AUTS14A
AUTS14B	coding-gene	AUTS14B
AUTS16	coding-gene	AUTS16
AUTS17	coding-gene	AUTS17
AUTS3	coding-gene	AUTS3
AUTS4	coding-gene	AUTS4
AUTS5	coding-gene	AUTS5
AUTS6	coding-gene	AUTS6
AUTS7	coding-gene	AUTS7
AUTS8	coding-gene	AUTS8
AUTSX1	coding-gene	AUTSX1
AUTSX2	coding-gene	AUTSX2
AUTSX3	coding-gene	AUTSX3
AUTSX4	coding-gene	AUTSX4
AUTSX5	coding-gene	AUTSX5
AXIN1	coding-gene	AXIN1
AXIN2	coding-gene	AXIN2
AY12927	lncRNA	lnc_40
B1 SINE RNA	lncRNA	lnc_41
B2 SINE RNA	lncRNA	lnc_42
BACE1-AS	lncRNA	lnc_43
BAG3	coding-gene	BAG3
BANCR	lncRNA	lnc_44
BANK1	coding-gene	BANK1
BARD1	coding-gene	BARD1
BASE	coding-gene	BASE
BC017743	lncRNA	lnc_45
BC040587	lncRNA	lnc_46
BC043430	lncRNA	lnc_48
BC200	lncRNA	lnc_49
BCAR4	lncRNA	lnc_50
BCC1	coding-gene	BCC1
BCC2	coding-gene	BCC2
BCC3	coding-gene	BCC3
BCC4	coding-gene	BCC4
BCC5	coding-gene	BCC5
BCC6	coding-gene	BCC6
BCL10	coding-gene	BCL10
BCL11A	coding-gene	BCL11A
BCL11B	coding-gene	BCL11B
BCL2	coding-gene	BCL2
BCL3	coding-gene	BCL3
BCL5	coding-gene	BCL5
BCL6	coding-gene	BCL6
BCL6B	coding-gene	BCL6B
BCL7A	coding-gene	BCL7A
BCL7B	coding-gene	BCL7B
BCL7C	coding-gene	BCL7C
BCL8	coding-gene	BCL8
BCL9	coding-gene	BCL9
BCL9L	coding-gene	BCL9L
BCMS	lncRNA	lnc_51
BCOR	coding-gene	BCOR
BCR	coding-gene	BCR
BDNF-AS1	lncRNA	lnc_53
BLMH	coding-gene	BLMH
BMIQ10	coding-gene	BMIQ10
BMIQ7	coding-gene	BMIQ7
BMIQ8	coding-gene	BMIQ8
BMP4	coding-gene	BMP4
BOK-AS1	lncRNA	lnc_54
BPESC1	lncRNA	lnc_55
BRAF	coding-gene	BRAF
BRCA1	coding-gene	BRCA1
BRCA2	coding-gene	BRCA2
BRIP1	coding-gene	BRIP1
BTG2	coding-gene	BTG2
BUB1B	coding-gene	BUB1B
BWS	coding-gene	BWS
BX004987.5	lncRNA	lnc_56
BX118339	lncRNA	lnc_57
BZX	coding-gene	BZX
C14orf162	lncRNA	lnc_58
C14orf64	lncRNA	lnc_59
C15orf2	lncRNA	lnc_60
C15orf5	lncRNA	lnc_61
C19orf30	lncRNA	lnc_62
C1orf76	coding-gene	C1orf76
C1QTNF9B-AS1	lncRNA	lnc_63
C21orf131	lncRNA	lnc_64
C21orf34	lncRNA	lnc_65
C21orf71	lncRNA	lnc_66
C4A	coding-gene	C4A
C9	coding-gene	C9
CALR3	coding-gene	CALR3
CARD14	coding-gene	CARD14
CART	coding-gene	CART
CASC2	lncRNA	lnc_67
CASP10	coding-gene	CASP10
CASP8	coding-gene	CASP8
CAV3	coding-gene	CAV3
CBFB	coding-gene	CBFB
CBR3-AS1	lncRNA	lnc_68
CCDC6	coding-gene	CCDC6
CCL11	coding-gene	CCL11
CCL2	coding-gene	CCL2
CCL3	coding-gene	CCL3
CCL3L1	coding-gene	CCL3L1
CCND1	coding-gene	CCND1
CCND1	lncRNA	lnc_69
CCR5	coding-gene	CCR5
CD209	coding-gene	CD209
CD82	coding-gene	CD82
CDC42EP3-ncRNA	lncRNA	lnc_70
CDH1	coding-gene	CDH1
CDK4	coding-gene	CDK4
CDKAL1	coding-gene	CDKAL1
CDKL5	coding-gene	CDKL5
CDKN1C	coding-gene	CDKN1C
CDKN2A	coding-gene	CDKN2A
CDKN2B-AS1	lncRNA	lnc_71
CEBPA	coding-gene	CEBPA
CECR	coding-gene	CECR
CECR3	lncRNA	lnc_72
CECR9	lncRNA	lnc_73
CHDS1	coding-gene	CHDS1
CHDS2	coding-gene	CHDS2
CHDS3	coding-gene	CHDS3
CHDS4	coding-gene	CHDS4
CHDS5	coding-gene	CHDS5
CHDS6	coding-gene	CHDS6
CHDS7	coding-gene	CHDS7
CHDS8	coding-gene	CHDS8
CHDS9	coding-gene	CHDS9
CHEK2	coding-gene	CHEK2
CHI3L1	coding-gene	CHI3L1
CHIC2	coding-gene	CHIC2
CHL1-AS2	lncRNA	lnc_74
CHX10	coding-gene	CHX10
CLDN5	coding-gene	CLDN5
CLLD6	coding-gene	CLLD6
CLLS1	coding-gene	CLLS1
CLLS2	coding-gene	CLLS2
CLLS3	coding-gene	CLLS3
CLLS4	coding-gene	CLLS4
CLLS5	coding-gene	CLLS5
CMD1B	coding-gene	CMD1B
CMD1F	coding-gene	CMD1F
CMD1H	coding-gene	CMD1H
CMD1K	coding-gene	CMD1K
CMD1Q	coding-gene	CMD1Q
CMH17	coding-gene	CMH17
CMH21	coding-gene	CMH21
CMM	coding-gene	CMM
CMM4	coding-gene	CMM4
CMM7	coding-gene	CMM7
CNTNAP2	coding-gene	CNTNAP2
COL18A1-ncRNA	lncRNA	lnc_75
COL4A2	coding-gene	COL4A2
COL4A5	coding-gene	COL4A5
COMT	coding-gene	COMT
COPG2IT1	lncRNA	lnc_76
CORIN	coding-gene	CORIN
COX4I2	coding-gene	COX4I2
CPBHM	coding-gene	CPBHM
CR2	coding-gene	CR2
CREBBP-ncRNA	lncRNA	lnc_77
CRNDE	lncRNA	lnc_78
CRTC1	coding-gene	CRTC1
CRYBA4	coding-gene	CRYBA4
CSRP3	coding-gene	CSRP3
CTAGE3	coding-gene	CTAGE3
CTB-78F1.1	lncRNA	lnc_79
CTC-428G20.3	lncRNA	lnc_80
CTC-441N14.1	lncRNA	lnc_81
CTD-2192J16.11	lncRNA	lnc_82
CTD-2275D24.4	lncRNA	lnc_83
CTD-2531D15.4	lncRNA	lnc_84
CTNNB1	coding-gene	CTNNB1
CTSC	coding-gene	CTSC
CTTN	coding-gene	CTTN
CX3CR1	coding-gene	CX3CR1
CXCL12	coding-gene	CXCL12
CXCR1	coding-gene	CXCR1
CYBB	coding-gene	CYBB
Cyclin D1 pncRNA	lncRNA	lnc_85
CYP2A6	coding-gene	CYP2A6
D1S1733E	coding-gene	D1S1733E
DAO	coding-gene	DAO
DAOA	coding-gene	DAOA
DAOA-AS1	lncRNA	lnc_86
DAPK1	lncRNA	lnc_87
DBE-T	lncRNA	lnc_88
DCR	coding-gene	DCR
DCUN1D2-AS1	lncRNA	lnc_89
DDIT3	coding-gene	DDIT3
DEC1	coding-gene	DEC1
DEL11p13	coding-gene	DEL11p13
DEL15q15.3	coding-gene	DEL15q15.3
DES	coding-gene	DES
DGCR2	coding-gene	DGCR2
DGCR5	lncRNA	lnc_90
DGCR9	lncRNA	lnc_91
DIRC2	coding-gene	DIRC2
DISC1	coding-gene	DISC1
DISC2	coding-gene	DISC2
DISC2	lncRNA	lnc_92
DJ1	coding-gene	DJ1
DKC1	coding-gene	DKC1
DKFZP434I0714	lncRNA	lnc_93
DLEC1	coding-gene	DLEC1
DLEU1	coding-gene	DLEU1
DLEU1	lncRNA	lnc_94
DLEU2	coding-gene	DLEU2
DLEU2	lncRNA	lnc_95
DLG2AS	lncRNA	lnc_96
DLX5	coding-gene	DLX5
DLX6-AS1	lncRNA	lnc_97
DMD	coding-gene	DMD
DMPK	coding-gene	DMPK
DMPK	lncRNA	lnc_98
DNASE1	coding-gene	DNASE1
DNM3OS	lncRNA	lnc_99
DQ786243	lncRNA	lnc_100
DRD3	coding-gene	DRD3
DSCAM-AS1	lncRNA	lnc_101
DSG2	coding-gene	DSG2
DTNBP1	coding-gene	DTNBP1
EBM	coding-gene	EBM
EBP	coding-gene	EBP
ED1	coding-gene	ED1
EFNB1	coding-gene	EFNB1
EGFR	coding-gene	EGFR
EIF4G1	coding-gene	EIF4G1
EMX2OS	lncRNA	lnc_102
ENDO1	coding-gene	ENDO1
ENPP1	coding-gene	ENPP1
EP300	coding-gene	EP300
EPB41L4A-AS1	lncRNA	lnc_103
EPHX1	coding-gene	EPHX1
EPHX2	coding-gene	EPHX2
EPO	coding-gene	EPO
ERBB2	coding-gene	ERBB2
ERCC6	coding-gene	ERCC6
ESR1	coding-gene	ESR1
ESRG	lncRNA	lnc_104
ETV6	coding-gene	ETV6
EXOSC10	coding-gene	EXOSC10
EXOSC9	coding-gene	EXOSC9
EYA4	coding-gene	EYA4
F13A1	coding-gene	F13A1
F2	coding-gene	F2
F5	coding-gene	F5
F7	coding-gene	F7
FAAP95	coding-gene	FAAP95
FBXO7	coding-gene	FBXO7
FCGR2B	coding-gene	FCGR2B
FCYT	coding-gene	FCYT
FGF10	coding-gene	FGF10
FGFR2	coding-gene	FGFR2
FGFR3	coding-gene	FGFR3
Fgg-ncRNA	lncRNA	lnc_105
FHL2	coding-gene	FHL2
FKBP5	coding-gene	FKBP5
FKTN	coding-gene	FKTN
FL1	coding-gene	FL1
FLCN	coding-gene	FLCN
FLJ31306	lncRNA	lnc_106
FLJ32063	lncRNA	lnc_107
FLJ35390	lncRNA	lnc_108
FLJ39739	lncRNA	lnc_109
FLJ42875	lncRNA	lnc_110
FLNA	coding-gene	FLNA
FLT3	coding-gene	FLT3
FMR1	coding-gene	FMR1
FMR4	lncRNA	lnc_111
FOS	coding-gene	FOS
FOXL2	coding-gene	FOXL2
FOXO1A	coding-gene	FOXO1A
FOXP3	coding-gene	FOXP3
FRAT2	coding-gene	FRAT2
FSHMD1A	coding-gene	FSHMD1A
FUS	coding-gene	FUS
FUZ	coding-gene	FUZ
FVT1	coding-gene	FVT1
GAC1	coding-gene	GAC1
GAS5	lncRNA	lnc_112
GATA1	coding-gene	GATA1
GATA2	coding-gene	GATA2
GATAD1	coding-gene	GATAD1
GBA	coding-gene	GBA
GCGR	coding-gene	GCGR
GCK	coding-gene	GCK
GCLC	coding-gene	GCLC
GCLM	coding-gene	GCLM
GDF3	coding-gene	GDF3
GDF6	coding-gene	GDF6
GDNF	coding-gene	GDNF
GDNFOS	lncRNA	lnc_113
GHR	coding-gene	GHR
GHRL	coding-gene	GHRL
GIGYF2	coding-gene	GIGYF2
GLA	coding-gene	GLA
GLI	coding-gene	GLI
GLIPR1	coding-gene	GLIPR1
GLM4	coding-gene	GLM4
GLM5	coding-gene	GLM5
GLM6	coding-gene	GLM6
GLM8	coding-gene	GLM8
GLTSCR1	coding-gene	GLTSCR1
GLTSCR2	coding-gene	GLTSCR2
GLUD1	coding-gene	GLUD1
GMPS	coding-gene	GMPS
GNAS	coding-gene	GNAS
GNASAS1	coding-gene	GNASAS1
GNAS-AS1	lncRNA	lnc_114
GOLGA5	coding-gene	GOLGA5
GPC3	coding-gene	GPC3
GPD2	coding-gene	GPD2
GPR48	coding-gene	GPR48
GRN	coding-gene	GRN
GSBS	coding-gene	GSBS
GTF2H2B	lncRNA	lnc_115
H19	coding-gene	H19
H19	lncRNA	lnc_116
HADHSC	coding-gene	HADHSC
HAR1A	lncRNA	lnc_117
HAR1B	lncRNA	lnc_118
HCCS	coding-gene	HCCS
HCP5	lncRNA	lnc_119
HCRT	coding-gene	HCRT
HDL3	coding-gene	HDL3
HFE	coding-gene	HFE
HIF1A-AS1	lncRNA	lnc_120
HIP1	coding-gene	HIP1
HIS-1	lncRNA	lnc_121
HLA-AS1	lncRNA	lnc_122
HLA-C	coding-gene	HLA-C
HLA-DQB1	coding-gene	HLA-DQB1
HLA-DRB1	coding-gene	HLA-DRB1
HMGA1	coding-gene	HMGA1
HMMR	coding-gene	HMMR
HNF1A	coding-gene	HNF1A
HNF1B	coding-gene	HNF1B
HNF4A	coding-gene	HNF4A
HOST2	lncRNA	lnc_123
HOTAIR	lncRNA	lnc_124
HOTAIRM1	lncRNA	lnc_125
HPC3	coding-gene	HPC3
HPC4	coding-gene	HPC4
HPC5	coding-gene	HPC5
HPC6	coding-gene	HPC6
HPCQTL19	coding-gene	HPCQTL19
HPRT1	coding-gene	HPRT1
HRAS	coding-gene	HRAS
HTR2A	coding-gene	HTR2A
HTRA2	coding-gene	HTRA2
HTT	coding-gene	HTT
HTTAS	lncRNA	lnc_126
HULC	lncRNA	lnc_127
HYMAI	lncRNA	lnc_128
IDDM1	coding-gene	IDDM1
IDI2-AS1	lncRNA	lnc_129
IFNG	coding-gene	IFNG
IFNG-AS1	lncRNA	lnc_130
IGF2-AS	lncRNA	lnc_131
IGF2BP2	coding-gene	IGF2BP2
IGHA1	coding-gene	IGHA1
IKBKG	coding-gene	IKBKG
IL10	coding-gene	IL10
IL17D	coding-gene	IL17D
IL1B	coding-gene	IL1B
IL1RN	coding-gene	IL1RN
IL21R	coding-gene	IL21R
IL23R	coding-gene	IL23R
IL28B	coding-gene	IL28B
IL31RA	coding-gene	IL31RA
IL36RN	coding-gene	IL36RN
IL4R	coding-gene	IL4R
IL6	coding-gene	IL6
ING1	coding-gene	ING1
INPP5E	coding-gene	INPP5E
INS	coding-gene	INS
INSR	coding-gene	INSR
IPF1	coding-gene	IPF1
IPW	lncRNA	lnc_132
IRF1	coding-gene	IRF1
IRF4	coding-gene	IRF4
IRF5	coding-gene	IRF5
IRS1	coding-gene	IRS1
IRS2	coding-gene	IRS2
IRTA1	coding-gene	IRTA1
ITGAM	coding-gene	ITGAM
ITGB3	coding-gene	ITGB3
ITIH4	coding-gene	ITIH4
ITPR3	coding-gene	ITPR3
JAK2	coding-gene	JAK2
JPH3	coding-gene	JPH3
KCNJ11	coding-gene	KCNJ11
KCNQ1DN	lncRNA	lnc_133
KCNQ1OT1	coding-gene	KCNQ1OT1
KCNQ1OT1	lncRNA	lnc_134
KIF1B	coding-gene	KIF1B
KIR3DL1	coding-gene	KIR3DL1
KIT	coding-gene	KIT
KL	coding-gene	KL
KLF6	coding-gene	KLF6
KLHDC8B	coding-gene	KLHDC8B
KRAS	coding-gene	KRAS
KRT18	coding-gene	KRT18
KRT8	coding-gene	KRT8
LCK	coding-gene	LCK
LDB3	coding-gene	LDB3
LDLR	coding-gene	LDLR
LDMAR	lncRNA	lnc_135
LEP	coding-gene	LEP
LEPR	coding-gene	LEPR
LEPR-ncRNA	lncRNA	lnc_136
LGALS2	coding-gene	LGALS2
LGI1	coding-gene	LGI1
LGI2	coding-gene	LGI2
LGI3	coding-gene	LGI3
LGI4	coding-gene	LGI4
LIG4	coding-gene	LIG4
LINC00032	lncRNA	lnc_137
LINC00162	lncRNA	lnc_138
LINC00271	lncRNA	lnc_139
LINC00312	lncRNA	lnc_140
lincRNA-p21	lncRNA	lnc_141
LIPC	coding-gene	LIPC
LMNA	coding-gene	LMNA
lncRNA-HEIH	lncRNA	lnc_142
LOC100128081	lncRNA	lnc_143
LOC100128822	lncRNA	lnc_144
LOC100129034	lncRNA	lnc_145
LOC100129387	lncRNA	lnc_146
LOC100130275	lncRNA	lnc_147
LOC100189589	lncRNA	lnc_148
LOC148189	lncRNA	lnc_149
LOC150622	lncRNA	lnc_150
LOC151009	lncRNA	lnc_151
LOC153684	lncRNA	lnc_152
LOC157627	lncRNA	lnc_153
LOC158696	lncRNA	lnc_154
LOC220930	lncRNA	lnc_155
LOC283392	lncRNA	lnc_156
LOC284454	lncRNA	lnc_157
LOC286002	lncRNA	lnc_158
LOC338758	lncRNA	lnc_159
LOC344967	coding-gene	LOC344967
LOC386597	lncRNA	lnc_160
LOC388796	lncRNA	lnc_161
LOC389023	lncRNA	lnc_162
LOC400043	lncRNA	lnc_163
LOC401431	lncRNA	lnc_164
LOC439949	lncRNA	lnc_165
LOC440944	lncRNA	lnc_166
LOC541471	lncRNA	lnc_167
LOC643837	lncRNA	lnc_168
LOC644242	lncRNA	lnc_169
LOC645323	lncRNA	lnc_170
LOC646903	lncRNA	lnc_171
LOC728723	lncRNA	lnc_172
LOC728903	lncRNA	lnc_173
LOC729082	lncRNA	lnc_174
LOC730101	lncRNA	lnc_175
LPA	coding-gene	LPA
LPP	coding-gene	LPP
LPSA	coding-gene	LPSA
LRP6	coding-gene	LRP6
LRP8	coding-gene	LRP8
LRRK2	coding-gene	LRRK2
LSAMP-AS3	lncRNA	lnc_176
LSINCT5	lncRNA	lnc_177
LTA	coding-gene	LTA
LY86-AS	lncRNA	lnc_178
LZTS1	coding-gene	LZTS1
MAD1L1	coding-gene	MAD1L1
MADH4	coding-gene	MADH4
MAFD1	coding-gene	MAFD1
MAL2	lncRNA	lnc_179
MALAT-1	lncRNA	lnc_180
MALT1	coding-gene	MALT1
MAML2	coding-gene	MAML2
MAP3K14	lncRNA	lnc_181
MAP3K8	coding-gene	MAP3K8
MAPK8IP1	coding-gene	MAPK8IP1
MAPT	coding-gene	MAPT
MAX	coding-gene	MAX
MBTPS2	coding-gene	MBTPS2
MC1R	coding-gene	MC1R
MC3R	coding-gene	MC3R
MC4R	coding-gene	MC4R
MCI2	coding-gene	MCI2
MCOP1	coding-gene	MCOP1
MCOPCB1	coding-gene	MCOPCB1
MCOPCB2	coding-gene	MCOPCB2
MCOPCT1	coding-gene	MCOPCT1
MCOPS1	coding-gene	MCOPS1
MCOPS4	coding-gene	MCOPS4
MCOPS8	coding-gene	MCOPS8
MDD1	coding-gene	MDD1
MDD2	coding-gene	MDD2
MDS1	coding-gene	MDS1
MDS2	coding-gene	MDS2
MECP2	coding-gene	MECP2
MED12	coding-gene	MED12
MEF2A	coding-gene	MEF2A
MEG3	lncRNA	lnc_182
MESTIT1	lncRNA	lnc_183
MET	coding-gene	MET
MFRP	coding-gene	MFRP
MGCT	coding-gene	MGCT
MGEA	coding-gene	MGEA
MGEA5	coding-gene	MGEA5
MIAT	coding-gene	MIAT
MIAT	lncRNA	lnc_184
MIR100HG	lncRNA	lnc_185
MIR155HG	lncRNA	lnc_186
MIR17HG	lncRNA	lnc_187
MIR31HG	lncRNA	lnc_188
MITF	coding-gene	MITF
MKRN3-AS1	lncRNA	lnc_189
MLF1	coding-gene	MLF1
MLH3	coding-gene	MLH3
MLSM7	coding-gene	MLSM7
MME	coding-gene	MME
MN1	coding-gene	MN1
MNRI	coding-gene	MNRI
MOG	coding-gene	MOG
MS2	coding-gene	MS2
MS3	coding-gene	MS3
MS4	coding-gene	MS4
MSH6	coding-gene	MSH6
MSR1	coding-gene	MSR1
MTHFR	coding-gene	MTHFR
MTNR1B	coding-gene	MTNR1B
MTR	coding-gene	MTR
MTRR	coding-gene	MTRR
MUC7	coding-gene	MUC7
MUTYH	coding-gene	MUTYH
MXI1	coding-gene	MXI1
MYBPC3	coding-gene	MYBPC3
MYC	coding-gene	MYC
MYCNOS	lncRNA	lnc_190
MYH6	coding-gene	MYH6
MYH7	coding-gene	MYH7
MYL2	coding-gene	MYL2
MYL3	coding-gene	MYL3
MYLK2	coding-gene	MYLK2
MYOC	coding-gene	MYOC
MYOZ2	coding-gene	MYOZ2
MYP1	coding-gene	MYP1
MYP10	coding-gene	MYP10
MYP11	coding-gene	MYP11
MYP12	coding-gene	MYP12
MYP13	coding-gene	MYP13
MYP14	coding-gene	MYP14
MYP15	coding-gene	MYP15
MYP16	coding-gene	MYP16
MYP17	coding-gene	MYP17
MYP18	coding-gene	MYP18
MYP19	coding-gene	MYP19
MYP2	coding-gene	MYP2
MYP20	coding-gene	MYP20
MYP3	coding-gene	MYP3
MYP5	coding-gene	MYP5
MYP6	coding-gene	MYP6
MYP7	coding-gene	MYP7
MYP8	coding-gene	MYP8
MYP9	coding-gene	MYP9
NAFLD1	coding-gene	NAFLD1
NAFLD2	coding-gene	NAFLD2
NALP7	coding-gene	NALP7
NAMA	lncRNA	lnc_191
NBAS	coding-gene	NBAS
NBLST4	coding-gene	NBLST4
NBLST5	coding-gene	NBLST5
NBLST6	coding-gene	NBLST6
NBPF1	coding-gene	NBPF1
NBPF10	coding-gene	NBPF10
NBPF11	coding-gene	NBPF11
NBPF12	coding-gene	NBPF12
NBPF14	coding-gene	NBPF14
NBPF15	coding-gene	NBPF15
NBPF16	coding-gene	NBPF16
NBPF3	coding-gene	NBPF3
NBPF4	coding-gene	NBPF4
NBPF5	coding-gene	NBPF5
NBPF6	coding-gene	NBPF6
NBPF7	coding-gene	NBPF7
NBPF8	coding-gene	NBPF8
NBPF9	coding-gene	NBPF9
NCOA4	coding-gene	NCOA4
NCRNA00086	lncRNA	lnc_192
NCRNA00087	lncRNA	lnc_193
NCRNA00152	lncRNA	lnc_194
NCRNA00188	lncRNA	lnc_195
NCRNA00287	lncRNA	lnc_196
NCRNA00294	lncRNA	lnc_197
NDM29	lncRNA	lnc_198
NDN	coding-gene	NDN
NEAT1	lncRNA	lnc_199
NEUROD1	coding-gene	NEUROD1
NEXN	coding-gene	NEXN
NF1	coding-gene	NF1
NF2	coding-gene	NF2
NIDDM3	coding-gene	NIDDM3
NIDDM4	coding-gene	NIDDM4
NKAIN2	coding-gene	NKAIN2
NME1	coding-gene	NME1
NOS3	coding-gene	NOS3
NPC1	coding-gene	NPC1
NPCA2	coding-gene	NPCA2
NPM1	coding-gene	NPM1
NQO2	coding-gene	NQO2
NR0B2	coding-gene	NR0B2
NRAS	coding-gene	NRAS
NRCLP2	coding-gene	NRCLP2
NRCLP3	coding-gene	NRCLP3
NRCLP4	coding-gene	NRCLP4
NRCLP5	coding-gene	NRCLP5
NRCLP6	coding-gene	NRCLP6
NRON	lncRNA	lnc_200
NSD1	coding-gene	NSD1
NSDHL	coding-gene	NSDHL
NTRK2	coding-gene	NTRK2
NUP214	coding-gene	NUP214
O3FAR1	coding-gene	O3FAR1
OAS1	coding-gene	OAS1
OCC1	lncRNA	lnc_201
OCRL	coding-gene	OCRL
ODC1	coding-gene	ODC1
OFD1	coding-gene	OFD1
OGG1	coding-gene	OGG1
OLR1	coding-gene	OLR1
OPCML	coding-gene	OPCML
OS9	coding-gene	OS9
OSMR	coding-gene	OSMR
OTX2	coding-gene	OTX2
OVCAS1	coding-gene	OVCAS1
PACIP1	coding-gene	PACIP1
PALB2	coding-gene	PALB2
PALLD	coding-gene	PALLD
PAND1	coding-gene	PAND1
PAND2	coding-gene	PAND2
PAND3	coding-gene	PAND3
PANDA	lncRNA	lnc_202
PAOD1	coding-gene	PAOD1
PAR5	lncRNA	lnc_203
PARK10	coding-gene	PARK10
PARK12	coding-gene	PARK12
PARK16	coding-gene	PARK16
PARK3	coding-gene	PARK3
PART1	lncRNA	lnc_204
PAX3	coding-gene	PAX3
PAX4	coding-gene	PAX4
PAX5	coding-gene	PAX5
PAX7	coding-gene	PAX7
PCA3	lncRNA	lnc_205
PCAP	coding-gene	PCAP
PCAT1	lncRNA	lnc_206
PCAT-1	lncRNA	lnc_207
PCAT-14	lncRNA	lnc_234
PCGEM1	lncRNA	lnc_328
PCM1	coding-gene	PCM1
PCS	coding-gene	PCS
PCSK1	coding-gene	PCSK1
PDCD1	coding-gene	PDCD1
PDE4D	coding-gene	PDE4D
PDGFB	coding-gene	PDGFB
PDGFRA	coding-gene	PDGFRA
PDGFRB	coding-gene	PDGFRB
PDGFRL	coding-gene	PDGFRL
PDON2	coding-gene	PDON2
PDZRN3-AS1	lncRNA	lnc_329
PEE1	coding-gene	PEE1
PEE2	coding-gene	PEE2
PEE3	coding-gene	PEE3
PHB	coding-gene	PHB
PHKG2	coding-gene	PHKG2
PICALM	coding-gene	PICALM
PIK3CA	coding-gene	PIK3CA
PINC	lncRNA	lnc_330
PINK1	coding-gene	PINK1
PINK1-AS	lncRNA	lnc_331
PISRT1	lncRNA	lnc_332
PKD1	coding-gene	PKD1
PKD2	coding-gene	PKD2
PKDREJ	coding-gene	PKDREJ
PKDTS	coding-gene	PKDTS
PLA2G2A	coding-gene	PLA2G2A
PLA2G6	coding-gene	PLA2G6
PLAG1	coding-gene	PLAG1
PLAGL1	coding-gene	PLAGL1
PLAU	coding-gene	PLAU
PLN	coding-gene	PLN
PMX2B	coding-gene	PMX2B
POMC	coding-gene	POMC
PON1	coding-gene	PON1
PON2	coding-gene	PON2
PORCN	coding-gene	PORCN
PPARG	coding-gene	PPARG
PPARGC1B	coding-gene	PPARGC1B
PPM1D	coding-gene	PPM1D
PPP1R3E	lncRNA	lnc_333
PPP2R1B	coding-gene	PPP2R1B
PPP3CB	lncRNA	lnc_334
PRB3	coding-gene	PRB3
PRF1	coding-gene	PRF1
PRINS	lncRNA	lnc_335
PRKAG2	coding-gene	PRKAG2
PRKAR1A	coding-gene	PRKAR1A
PRKCH	coding-gene	PRKCH
PRKN	coding-gene	PRKN
PRNCR1	lncRNA	lnc_336
PRNP	coding-gene	PRNP
PRSS56	coding-gene	PRSS56
PSEN1	coding-gene	PSEN1
PSEN2	coding-gene	PSEN2
PSMA6	coding-gene	PSMA6
PSORS1	coding-gene	PSORS1
PSORS10	coding-gene	PSORS10
PSORS11	coding-gene	PSORS11
PSORS12	coding-gene	PSORS12
PSORS1C3	lncRNA	lnc_337
PSORS3	coding-gene	PSORS3
PSORS4	coding-gene	PSORS4
PSORS5	coding-gene	PSORS5
PSORS6	coding-gene	PSORS6
PSORS7	coding-gene	PSORS7
PSORS8	coding-gene	PSORS8
PSORS9	coding-gene	PSORS9
PSZA11q14	lncRNA	lnc_338
PTCH1	coding-gene	PTCH1
PTCH2	coding-gene	PTCH2
PTCPRN	coding-gene	PTCPRN
PTEN	coding-gene	PTEN
PTENP1	lncRNA	lnc_339
PTPN1	coding-gene	PTPN1
PTPN22	coding-gene	PTPN22
PTPRC	coding-gene	PTPRC
PTPRJ	coding-gene	PTPRJ
PVT1	lncRNA	lnc_340
PYY	coding-gene	PYY
RAD51A	coding-gene	RAD51A
RAD51C	coding-gene	RAD51C
RAD51L3	coding-gene	RAD51L3
RAD54B	coding-gene	RAD54B
RAD54L	coding-gene	RAD54L
RAP1GDS1	coding-gene	RAP1GDS1
RASA1	coding-gene	RASA1
RASSF1	coding-gene	RASSF1
RAX	coding-gene	RAX
RB1	coding-gene	RB1
RB1CC1	coding-gene	RB1CC1
RBBP8	coding-gene	RBBP8
RBM20	coding-gene	RBM20
RET	coding-gene	RET
RETN	coding-gene	RETN
RFPL1S	lncRNA	lnc_341
RLS1	coding-gene	RLS1
RLS2	coding-gene	RLS2
RLS3	coding-gene	RLS3
RLS4	coding-gene	RLS4
RLS5	coding-gene	RLS5
RLS6	coding-gene	RLS6
RLS7	coding-gene	RLS7
RMST	coding-gene	RMST
RMST	lncRNA	lnc_342
RNF139	coding-gene	RNF139
RNF6	coding-gene	RNF6
RP11-109E10.1	lncRNA	lnc_343
RP11-11N9.4	lncRNA	lnc_344
RP11-123H22.1	lncRNA	lnc_345
RP11-179A16.1	lncRNA	lnc_346
RP11-199F6.7	lncRNA	lnc_347
RP11-1C1.4	lncRNA	lnc_348
RP11-255A11.13	lncRNA	lnc_349
RP11-263K19.4	lncRNA	lnc_350
RP11-286E11.2	lncRNA	lnc_351
RP11-293N1.1	lncRNA	lnc_352
RP11-297P16.4	lncRNA	lnc_353
RP11-328M4.3	lncRNA	lnc_354
RP11-361F15.2	lncRNA	lnc_355
RP11-380I10.4	lncRNA	lnc_356
RP11-38P22.2	lncRNA	lnc_357
RP11-417O11.6	lncRNA	lnc_358
RP11-421L21.3	lncRNA	lnc_359
RP11-421P23.1	lncRNA	lnc_360
RP11-439L18.3	lncRNA	lnc_361
RP11-446H18.3	lncRNA	lnc_362
RP11-451H23.3	lncRNA	lnc_363
RP11-452F19.3	lncRNA	lnc_364
RP11-463J17.1	lncRNA	lnc_365
RP11-492E3.1	lncRNA	lnc_366
RP11-496I9.1	lncRNA	lnc_367
RP11-508N22.8	lncRNA	lnc_368
RP11-572M11.1	lncRNA	lnc_369
RP11-58K22.1	lncRNA	lnc_370
RP11-629G13.1	lncRNA	lnc_371
RP11-637A17.2	lncRNA	lnc_372
RP11-705O24.1	lncRNA	lnc_373
RP11-792D21.2	lncRNA	lnc_374
RP11-809C18.3	lncRNA	lnc_375
RP11-82L18.2	lncRNA	lnc_376
RP11-867G23.4	lncRNA	lnc_377
RP11-877E17.2	lncRNA	lnc_378
RP11-89N17.3	lncRNA	lnc_379
RP11-95K23.5	lncRNA	lnc_380
RP11-9G1.3	lncRNA	lnc_381
RP3-340N1.2	lncRNA	lnc_382
RP5-1059M17.1	lncRNA	lnc_383
RP5-1071N3.1	lncRNA	lnc_384
RP6-191P20.4	lncRNA	lnc_385
RPS6KA3	coding-gene	RPS6KA3
RRAS2	coding-gene	RRAS2
RRP1B	lncRNA	lnc_386
RSPO1	coding-gene	RSPO1
RTN4R	coding-gene	RTN4R
SART1	coding-gene	SART1
SART3	coding-gene	SART3
SAT1	coding-gene	SAT1
SCAANT1	lncRNA	lnc_387
SCLL	coding-gene	SCLL
SCN5A	coding-gene	SCN5A
SCZD1	coding-gene	SCZD1
SCZD11	coding-gene	SCZD11
SCZD12	coding-gene	SCZD12
SCZD2	coding-gene	SCZD2
SCZD3	coding-gene	SCZD3
SCZD5	coding-gene	SCZD5
SCZD6	coding-gene	SCZD6
SCZD7	coding-gene	SCZD7
SCZD8	coding-gene	SCZD8
SDC3	coding-gene	SDC3
SDHA	coding-gene	SDHA
SDHB	coding-gene	SDHB
SDHC	coding-gene	SDHC
SDHD	coding-gene	SDHD
SEPT9	coding-gene	SEPT9
SERPINB3	coding-gene	SERPINB3
SERPINB4	coding-gene	SERPINB4
SF3B1	coding-gene	SF3B1
SGCD	coding-gene	SGCD
SH3GL1	coding-gene	SH3GL1
SHFM1	coding-gene	SHFM1
SHFM2	coding-gene	SHFM2
SHFM3	coding-gene	SHFM3
SHFM5	coding-gene	SHFM5
SHH	coding-gene	SHH
SIM1	coding-gene	SIM1
SIX6	coding-gene	SIX6
SLC16A1	coding-gene	SLC16A1
SLC22A1L	coding-gene	SLC22A1L
SLC25A4	coding-gene	SLC25A4
SLC2A4	coding-gene	SLC2A4
SLC30A10	coding-gene	SLC30A10
SLC30A8	coding-gene	SLC30A8
SLC6A14	coding-gene	SLC6A14
SLC6A3	coding-gene	SLC6A3
SMOC1	coding-gene	SMOC1
SMOH	coding-gene	SMOH
SNCA	coding-gene	SNCA
SNHG11	lncRNA	lnc_388
SNHG3	lncRNA	lnc_389
SNHG4	lncRNA	lnc_390
SNHG5	lncRNA	lnc_391
SNRPN	coding-gene	SNRPN
SOD2	coding-gene	SOD2
SORL1	coding-gene	SORL1
SOX2	coding-gene	SOX2
SOX2-OT	lncRNA	lnc_392
SPRY4-IT1	lncRNA	lnc_393
SRA	lncRNA	lnc_394
SRA1	lncRNA	lnc_395
SRS	coding-gene	SRS
SSTR5	coding-gene	SSTR5
ST11	coding-gene	ST11
ST3	coding-gene	ST3
ST7OT	lncRNA	lnc_396
STK11	coding-gene	STK11
STOX1	coding-gene	STOX1
STRA6	coding-gene	STRA6
STS	coding-gene	STS
STX16	coding-gene	STX16
SUFU	coding-gene	SUFU
SUZ12P	lncRNA	lnc_397
SYN2	coding-gene	SYN2
T	coding-gene	T
TACC3	coding-gene	TACC3
TAL1	coding-gene	TAL1
TARDBP	coding-gene	TARDBP
TBP	coding-gene	TBP
TBX1	coding-gene	TBX1
TCAP	coding-gene	TCAP
TCF7L2	coding-gene	TCF7L2
TCL1A	coding-gene	TCL1A
TCL1B	coding-gene	TCL1B
TCL4	coding-gene	TCL4
TCL6	coding-gene	TCL6
TCL6	lncRNA	lnc_398
TCRA	coding-gene	TCRA
TDRG1	lncRNA	lnc_399
TERC	lncRNA	lnc_400
TERT	coding-gene	TERT
TET2	coding-gene	TET2
TG737	coding-gene	TG737
TGCT1	coding-gene	TGCT1
TGFBR1	coding-gene	TGFBR1
TGFBR2	coding-gene	TGFBR2
THPH1	coding-gene	THPH1
THPH2	coding-gene	THPH2
TIAM1	coding-gene	TIAM1
TIAM2	coding-gene	TIAM2
TKCR	coding-gene	TKCR
TLR2	coding-gene	TLR2
TLR4	coding-gene	TLR4
TLR5	coding-gene	TLR5
TMEM127	coding-gene	TMEM127
TMEM191A	lncRNA	lnc_401
Tmevpg1	lncRNA	lnc_402
TMPO	coding-gene	TMPO
TNFRSF10B	coding-gene	TNFRSF10B
TNFRSF1A	coding-gene	TNFRSF1A
TNFRSF6	coding-gene	TNFRSF6
TNFSF4	coding-gene	TNFSF4
TNFSF6	coding-gene	TNFSF6
TNNC1	coding-gene	TNNC1
TNNI3	coding-gene	TNNI3
TNNT2	coding-gene	TNNT2
TP53	coding-gene	TP53
TP53TG1	lncRNA	lnc_403
TP63	coding-gene	TP63
TP73	coding-gene	TP73
TPH2	coding-gene	TPH2
TPM1	coding-gene	TPM1
TRAF3IP2	coding-gene	TRAF3IP2
TRAF3IP2-AS1	lncRNA	lnc_404
TREX1	coding-gene	TREX1
TRIM24	coding-gene	TRIM24
TRIM33	coding-gene	TRIM33
TSG101	coding-gene	TSG101
TTN	coding-gene	TTN
TUG1	lncRNA	lnc_405
TYR	coding-gene	TYR
U47924.27	lncRNA	lnc_406
UBE2B	coding-gene	UBE2B
UBE3A	coding-gene	UBE3A
Ube3a-as	lncRNA	lnc_407
uc002pyc	lncRNA	lnc_489
UCA1	lncRNA	lnc_490
UCHL1	coding-gene	UCHL1
UCP1	coding-gene	UCP1
UCP2	coding-gene	UCP2
UCP3	coding-gene	UCP3
VANGL1	coding-gene	VANGL1
VAX1	coding-gene	VAX1
VCL	coding-gene	VCL
VEGF	coding-gene	VEGF
VHL	coding-gene	VHL
VPS35	coding-gene	VPS35
WAS	coding-gene	WAS
WFS1	coding-gene	WFS1
WHSC1L1	coding-gene	WHSC1L1
WNT10B	coding-gene	WNT10B
WNT4	coding-gene	WNT4
WRAP53	lncRNA	lnc_491
WT1	coding-gene	WT1
WT1-AS	lncRNA	lnc_492
WT3	coding-gene	WT3
WT4	coding-gene	WT4
WWOX	coding-gene	WWOX
XIST	lncRNA	lnc_493
XRCC3	coding-gene	XRCC3
Yiya	lncRNA	lnc_494
ZFAT-AS1	lncRNA	lnc_495
ZFHX3	coding-gene	ZFHX3
ZFP57	coding-gene	ZFP57
ZNF127AS	lncRNA	lnc_496
ZNF644	coding-gene	ZNF644
ZNFX1-AS1	lncRNA	lnc_497
