# Supplementary material for: Cluster correlation based method for lncRNA-disease association prediction
Source: BMC Bioinformatics. 2020 May 11;21:180. doi: 10.1186/s12859-020-3496-8 (PMC7216352; doi:10.1186/s12859-020-3496-8)
Supplement: Supplementary file 7 — Additional file 7. In this file we provide the result of similarities of disease clusters and random disease clusters. In sheet 1 of this file the information of diseases with ID is listed. In sheet 2 of this file the results of disease clusters corresponding to each gene are shown. In sheet 3 of this file the similarity of disease clusters corresponding to each gene and the average similarity of 10,000 random disease clusters with same size are provided. In sheet 4 of this file the average similarity of disease clusters and the average similarity of random disease clusters for each size are given. [file 12859_2020_3496_MOESM7_ESM.xlsx]

## Sheet: Information of disease with ID
Number	Disease abbreviation	Disease name	Disease_ID
1	dis_1	abdominal aortic aneurysm	100070
3	dis_3	acute lymphoblastic leukemia	247640
4	dis_4	acute myeloid leukemia	601626
5	dis_5	adolescent idiopathic scoliosis	181800
6	dis_6	adrenal hypoplasia congenital	300290
7	dis_7	adrenocortical carcinomas	202300
8	dis_8	adrenoleukodystrophy	300100
9	dis_9	affective disorders;bipolar affective disorder(BPAD)	309200
10	dis_10	aging	502000
12	dis_12	albinism-deafness syndrome(ADFN)	300700
14	dis_14	alport syndrome X-linked	301050
15	dis_15	Alzheimer disease	104300
16	dis_16	amyloidosis,familial cutaneous(pigmentary disorder,reticulate with systemic manifestations)	105250
18	dis_18	androgen insensitivity syndrome(AIS)	300068
19	dis_19	Angelman syndrome	105830
21	dis_21	aortic aneurysm	132900
22	dis_22	atherosclerosis	108725
23	dis_23	autistic disorder	209850
24	dis_24	autoimmune disease	109100
25	dis_25	basal cell carcinoma	604451
26	dis_26	bazex syndrome	301845
27	dis_27	B-cell chronic lymphocytic leukemias(B-CLL)	109543
28	dis_28	B-cell lymphoma(BCL)	109560
29	dis_29	Beckwith-Wiedemann syndrome(BWS);Wiedemann-Beckwith syndrome	130650
30	dis_30	biparental complete hydatidiform moles	231090
31	dis_31	bladder cancer	109800
32	dis_32	blepharophimosis syndrome	110100
33	dis_33	brain cancer	137800
35	dis_35	breast cancer	114480
36	dis_36	Burkitt's lymphomas	113970
38	dis_38	cardiac hypertrophy	192600
39	dis_39	cardiomyopathy	115200
40	dis_40	cardiovascular disease	208530
41	dis_41	cat eye syndrome	115470
42	dis_42	cervical cancer;cervix cancer	603956
43	dis_43	CHILD syndrome(congenital hemidysplasia with ichthyosiform erythroderma and limb defects)	308050
44	dis_44	chondrodysplasia punctata	302950
46	dis_46	chronic granulomatous disease,X-linked(CGD)	306400
47	dis_47	chronic lymphocytic leukemia(CLL)	151400
48	dis_48	chronic myeloid leukemia	608232
49	dis_49	chronic myeloproliferative disorders	131440
51	dis_51	cleft lip	119500
52	dis_52	coffin-lowry syndrome(CLS)	303600
53	dis_53	colon cancer	114500
54	dis_54	Congenital hyperinsulinism	601820
55	dis_55	coronary artery disease	122455
56	dis_56	coronary heart disease(CHD)	300464
57	dis_57	craniofrontonasal syndrome	304110
59	dis_59	depression	608516
61	dis_61	diabetes	125700
63	dis_63	DiGeorge syndrome(DGS)	188400
64	dis_64	dilated cardiomyopathy	115200
65	dis_65	Down's syndrome	190685
66	dis_66	drug abuse	606581
67	dis_67	ductal carcinoma	600907
68	dis_68	dyskeratosis congenita	127550
69	dis_69	ectodermal dysplasia	129490
70	dis_70	ectodermal dysplasia,hypohidrotic with immune deficiency	300291
71	dis_71	Ehlers-Danlos variant,heterotopia,periventricular	300049
72	dis_72	embryonal carcinoma	180295
74	dis_74	endometriosis	131200
75	dis_75	epidermolysis bullosa,macular type	302000
76	dis_76	fabry disease	301500
77	dis_77	facioscapulohumeral muscular dystrophy(FSHD)	158900
78	dis_78	familial and sporadic intracranial aneurysms;intracranial aneurysm	105800
79	dis_79	fanconi pancytopaenia B	227650
80	dis_80	fragile X syndrome	600819
82	dis_82	frontotemporal lobar degeneration	600274
83	dis_83	gastric cancer	137215
84	dis_84	gastrointestinal stromal tumor	606764
86	dis_86	germ cell tumor	605288
88	dis_88	gestational trophoblastic diseases	231090
89	dis_89	glaucoma	137750
90	dis_90	glioblastoma	137800
91	dis_91	glioma	607248
92	dis_92	goltz syndrome(focal dermal hypoplasia)	305600
95	dis_95	hematopoiesis	162800
96	dis_96	hemorrhagic stroke	605714
98	dis_98	hepatocellular carcinoma;liver cancer	114550
101	dis_101	Hodgkin's lymphoma	236000
102	dis_102	human spinocerebellar ataxia type 8	271245
103	dis_103	Huntington's disease	143100
104	dis_104	hyperhomocysteinemia	603174
105	dis_105	hypopharynx squamous cell carcinoma(HSCC)	132800
106	dis_106	ichthyosis follicularis,atrichia,and photophobia syndrome	308205
107	dis_107	ichthyosis,X-linked	308100
108	dis_108	immunodysregulation,polyendocrinopathy,and enteropathy,X-linked	304790
109	dis_109	incontinentia pigmenti	308300
112	dis_112	infertility	243060
114	dis_114	ischemic stroke	601367
115	dis_115	keratosis follicularis spinulosa decalvans	308800
117	dis_117	Leishmania	602068
118	dis_118	lesch nyhan syndrome(LNS)	300322
119	dis_119	leukemia	151380
121	dis_121	liver cirrhosis	203700
123	dis_123	lowe oculocerebrorenal-syndrome(LOC)	309000
124	dis_124	lung adenocarcinoma;Lung Cancer	211980
126	dis_126	lymphocytic leukemia	151400
127	dis_127	lymphoma	151441
128	dis_128	mantle cell lymphoma(MCL)	159552
130	dis_130	McCune–Albright syndrome	174800
131	dis_131	medulloblastomas	155255
132	dis_132	melanoma	155600
134	dis_134	melnick Needles syndrome	249420
135	dis_135	meningioma	607174
136	dis_136	menkes syndrome	309400
137	dis_137	mesangial proliferative glomerulonephritis(MsPGN)	247800
138	dis_138	midas syndrome(microphthalmia,dermal aplasia,and sclerocornea)	309801
139	dis_139	Mullerian aplasia	158330
140	dis_140	Multiple endocrine neoplasia IIA	171400
141	dis_141	multiple myeloma;myeloma	254500
142	dis_142	multiple sclerosis	126200
146	dis_146	myocardial infarction	608446
147	dis_147	myopia	310460
148	dis_148	myotonic dystrophy type 1	160900
149	dis_149	narcolepsy	161400
150	dis_150	nasopharyngeal carcinoma	161550
151	dis_151	neural system tumors syndrome	155755
152	dis_152	neural tube defects	182940
153	dis_153	neuroblastoma	256700
154	dis_154	Neurofibromatosis type 1	162200
155	dis_155	nonfunctioning pituitary adenomas	102200
156	dis_156	non-hodgkin lymphoma(NHL)	605027
157	dis_157	obesity	603188
158	dis_158	Occipital horn syndrome	304150
159	dis_159	oesophagus cancer	150700
160	dis_160	oesophagus squamous cell carcinoma	133239
161	dis_161	opitz kaveggia syndrome	305450
162	dis_162	orofaciodigital syndrome I	311200
163	dis_163	osteosarcoma	165660
164	dis_164	Ovarian cancer	604370
165	dis_165	pain	311400
166	dis_166	pancreas cancer;pancreatic cancer	260350
168	dis_168	panic disorder	167870
169	dis_169	papillary thyroid carcinoma	603744
170	dis_170	Parkinson's disease	168600
173	dis_173	periodontitis	170650
175	dis_175	pheochromocytoma	171300
177	dis_177	pituitary adenomas	600634
178	dis_178	polymyositis	150800
179	dis_179	Prader-Willi syndrome	176270
180	dis_180	pre-eclampsia	189800
181	dis_181	prostate cancer	176807
182	dis_182	pseudohypoparathyroidism type Ib	603233
183	dis_183	psoriasis	177900
184	dis_184	renal cancer	144700
185	dis_185	renal disease	120330
186	dis_186	Restless legs syndrome	102300
187	dis_187	rhabdomyosarcoma	268210
188	dis_188	salivary gland tumors	181030
189	dis_189	schizoaffective disorder;schizophrenia	181500
190	dis_190	Silver-Russell syndrome	180860
191	dis_191	simpson golabi behmel syndrome type 1	312870
192	dis_192	simpson golabi behmel syndrome type 2	300209
193	dis_193	Spinocerebellar ataxia type 7	164500
195	dis_195	Split Hand/Split Foot malformation disorder	220600
197	dis_197	stroke	606799
199	dis_199	systemic lupus erythematosus(SLE)	152700
200	dis_200	terminal osseous dysplasia and pigmentary defects	300244
201	dis_201	testicular cancer	273300
202	dis_202	thymic lymphomas	242700
205	dis_205	torticollis,keloids,cryptorchidism,renal dysplasia	314300
208	dis_208	type 1 diabetes	125850
209	dis_209	type 2 diabetes	125851
210	dis_210	uterus cancer	140000
211	dis_211	velocardiofacial syndrome	192430
212	dis_212	West Syndrome	308350
213	dis_213	Wilms' tumor	267000
214	dis_214	wiskott aldrich syndrome(WAS)	301000

## Sheet: Disease clusters of genes 
Gene number	Size of disease cluster correspoding to gene	Number of disease with ID in the disease cluster	Disease ID in the disease cluster
857	50	47	601626;300290;300100;300700;301050;105250;300068;105830;301845;114480;603956;308050;302950;306400;303600;304110;127550;129490;300291;300049;302000;301500;227650;305600;308205;308100;304790;308300;308800;300322;309000;249420;309400;309801;605027;304150;305450;311200;604370;176807;312870;300209;300244;273300;242700;314300;301000
640	39	31	202300;108725;130650;231090;109800;114480;603956;131440;114500;601820;137215;605288;231090;137800;162800;114550;603174;243060;211980;155255;155600;607174;158330;182940;603188;604370;171300;189800;176807;180860;267000
885	31	28	100070;247640;601626;104300;132900;108725;604451;114480;208530;122455;300464;125700;131200;105800;137750;607248;605714;601367;155600;608446;161550;155755;256700;162200;170650;176807;606799;125851
713	23	20	601626;109800;114480;608232;114500;607248;114550;143100;211980;607174;254500;256700;102200;171300;600634;176807;144700;181030;125850;267000
853	23	18	502000;104300;109800;114480;603956;114500;137215;114550;132800;211980;171400;605027;150700;133239;604370;176807;144700;268210
770	15	12	114480;113970;119500;607248;236000;151441;604370;260350;176807;120330;125850;125851
711	13	11	109800;114480;603956;114500;114550;211980;256700;165660;260350;176807;140000
636	8	8	109100;109560;114480;607248;151441;155600;176807;152700
350	7	7	114480;137800;155255;604370;260350;176807;267000
1274	7	7	202300;114480;114500;114550;161550;165660;260350
854	8	6	109800;114480;603956;114500;137215;211980
1098	6	6	114480;114500;137215;114550;211980;604370
1144	7	5	209850;607248;155600;607174;176807
605	5	5	109800;114480;137215;211980;260350
911	5	5	151400;607248;151400;151441;254500
1038	5	5	104300;122455;601367;189800;606799
225	5	4	104300;605714;608446;606799
375	5	4	114480;137215;604370;176807
649	5	4	114480;114500;606764;114550
247	4	4	114480;114500;604370;181500
327	4	4	109560;114500;605288;151441
470	4	4	137215;137800;211980;604370
487	4	4	109800;603956;114500;605288
531	4	4	174800;102200;600634;603233
657	4	4	114550;176807;125850;267000
660	4	4	130650;114480;114500;180860
908	4	4	309200;209850;608516;181500
668	4	3	211980;165660;242700
715	4	3	606581;607248;608446
362	3	3	137215;151441;605027
363	3	3	114480;114550;211980
380	3	3	155600;155755;260350
392	3	3	114480;165660;176807
493	3	3	300049;249420;300244
499	3	3	125700;304790;125850
551	3	3	125700;144700;125851
601	3	3	601626;606764;605288
829	3	3	114480;604370;140000
849	3	3	114480;211980;144700
851	3	3	114480;211980;144700
861	3	3	114480;600907;607248
901	3	3	309200;167870;181500
906	3	3	188400;607248;192430
1115	3	3	137800;603188;125851
1124	3	3	211980;604370;168600
1146	3	3	125700;152700;125850
1154	3	3	114480;151441;605027
1212	3	3	114480;211980;268210
647	4	2	126200;177900
718	4	2	607248;151441
732	4	2	192600;137215
752	4	2	602068;150800
223	3	2	601820;125851
368	3	2	122455;182940
507	3	2	601626;151400
585	3	2	137215;211980
597	3	2	601820;125851
228	2	2	115200;115200
245	2	2	102200;600634
250	2	2	151441;256700
252	2	2	247640;151400
254	2	2	601367;606799
274	2	2	114500;114550
281	2	2	300068;176807
287	2	2	114480;151441
289	2	2	309400;304150
328	2	2	109560;151441
329	2	2	109560;151441
330	2	2	109560;151441
331	2	2	109560;151441
332	2	2	109560;151441
333	2	2	109560;151441
334	2	2	109560;151441
335	2	2	109560;151441
336	2	2	109560;151441
337	2	2	109560;151441
338	2	2	109560;151441
339	2	2	109560;151441
340	2	2	109560;151441
342	2	2	608232;151400
347	2	2	119500;309801
349	2	2	604370;260350
399	2	2	109543;151400
414	2	2	605714;606799
416	2	2	167870;181500
423	2	2	115200;115200
425	2	2	114550;604370
448	2	2	211980;133239
465	2	2	603188;125851
472	2	2	108725;608446
492	2	2	114500;144700
511	2	2	601820;125851
534	2	2	312870;267000
539	2	2	180860;267000
552	2	2	144700;125851
561	2	2	608516;181500
568	2	2	300291;308300
588	2	2	122455;125851
594	2	2	125700;125850
599	2	2	256700;171300
603	2	2	137215;176807
604	2	2	236000;151441
623	2	2	114550;203700
624	2	2	181800;114480
638	2	2	174800;603233
650	2	2	601626;607248
654	2	2	137800;607248
658	2	2	607248;176270
659	2	2	502000;267000
665	2	2	181500;125851
667	2	2	607248;161550
707	2	2	114480;604370
758	2	2	137800;607174
766	2	2	603744;177900
830	2	2	114480;115200
831	2	2	209850;607248
833	2	2	151380;151441
841	2	2	607248;181500
842	2	2	607248;143100
856	2	2	601626;267000
864	2	2	109543;159552
873	2	2	105830;176270
878	2	2	137800;607248
892	2	2	114500;607248
903	2	2	158900;211980
925	2	2	151441;176807
934	2	2	308205;308800
953	2	2	209850;114550
979	2	2	115200;115200
980	2	2	113970;151441
981	2	2	115200;115200
982	2	2	115200;115200
1031	2	2	115200;115200
1044	2	2	114500;256700
1050	2	2	601626;130650
1055	2	2	125700;125850
1058	2	2	311200;300209
1067	2	2	114480;260350
1085	2	2	126200;152700
1090	2	2	114500;114550
1109	2	2	115200;115200
1120	2	2	151441;605027
1142	2	2	604451;155255
1159	2	2	109800;165660
1163	2	2	171400;171300
1195	2	2	606764;171300
1227	2	2	102200;600634
1230	2	2	605288;260350
1235	2	2	155255;607174
1242	2	2	188400;192430
1250	2	2	601626;122455
1271	2	2	115200;115200
1272	2	2	115200;115200
1273	2	2	115200;115200
1278	2	2	115200;115200
1284	2	2	115200;115200
1294	2	2	115200;115200
1296	2	2	171300;144700
1307	2	2	114480;155600
846	4	1
744	3	1
428	2	1
438	2	1
544	2	1
572	2	1
595	2	1
627	2	1
652	2	1
755	2	1
813	2	1
824	2	1
855	2	1
924	2	1
961	2	1
1112	2	1
1306	2	1
215	1	1
216	1	1
217	1	1
218	1	1
219	1	1
220	1	1
221	1	1
222	1	1
224	1	1
226	1	1
229	1	1
230	1	1
231	1	1
232	1	1
233	1	1
234	1	1
235	1	1
236	1	1
238	1	1
239	1	1
240	1	1
241	1	1
242	1	1
244	1	1
246	1	1
248	1	1
249	1	1
251	1	1
253	1	1
255	1	1
256	1	1
257	1	1
258	1	1
259	1	1
260	1	1
261	1	1
262	1	1
263	1	1
264	1	1
265	1	1
266	1	1
267	1	1
268	1	1
269	1	1
270	1	1
271	1	1
272	1	1
273	1	1
275	1	1
276	1	1
277	1	1
278	1	1
279	1	1
280	1	1
282	1	1
283	1	1
284	1	1
286	1	1
288	1	1
291	1	1
292	1	1
293	1	1
294	1	1
295	1	1
296	1	1
297	1	1
298	1	1
299	1	1
300	1	1
301	1	1
302	1	1
303	1	1
304	1	1
305	1	1
306	1	1
307	1	1
308	1	1
309	1	1
310	1	1
311	1	1
312	1	1
313	1	1
314	1	1
315	1	1
316	1	1
317	1	1
318	1	1
319	1	1
320	1	1
321	1	1
322	1	1
323	1	1
324	1	1
325	1	1
326	1	1
341	1	1
343	1	1
344	1	1
345	1	1
346	1	1
348	1	1
351	1	1
352	1	1
353	1	1
354	1	1
355	1	1
356	1	1
357	1	1
359	1	1
360	1	1
361	1	1
364	1	1
365	1	1
366	1	1
371	1	1
374	1	1
376	1	1
377	1	1
378	1	1
379	1	1
381	1	1
382	1	1
383	1	1
384	1	1
385	1	1
386	1	1
387	1	1
388	1	1
389	1	1
390	1	1
391	1	1
393	1	1
394	1	1
395	1	1
396	1	1
397	1	1
398	1	1
400	1	1
401	1	1
402	1	1
403	1	1
404	1	1
405	1	1
406	1	1
407	1	1
408	1	1
409	1	1
410	1	1
411	1	1
412	1	1
413	1	1
415	1	1
417	1	1
418	1	1
419	1	1
420	1	1
421	1	1
422	1	1
424	1	1
426	1	1
431	1	1
432	1	1
433	1	1
434	1	1
435	1	1
436	1	1
439	1	1
440	1	1
441	1	1
442	1	1
443	1	1
444	1	1
445	1	1
446	1	1
447	1	1
449	1	1
450	1	1
451	1	1
452	1	1
453	1	1
454	1	1
455	1	1
456	1	1
457	1	1
458	1	1
459	1	1
460	1	1
461	1	1
462	1	1
464	1	1
466	1	1
467	1	1
468	1	1
471	1	1
473	1	1
474	1	1
475	1	1
476	1	1
477	1	1
478	1	1
479	1	1
480	1	1
481	1	1
482	1	1
483	1	1
484	1	1
485	1	1
486	1	1
488	1	1
489	1	1
490	1	1
491	1	1
494	1	1
495	1	1
496	1	1
497	1	1
498	1	1
500	1	1
501	1	1
503	1	1
504	1	1
505	1	1
506	1	1
508	1	1
509	1	1
510	1	1
512	1	1
513	1	1
514	1	1
515	1	1
516	1	1
517	1	1
518	1	1
519	1	1
520	1	1
521	1	1
522	1	1
523	1	1
524	1	1
525	1	1
526	1	1
527	1	1
528	1	1
529	1	1
530	1	1
532	1	1
533	1	1
535	1	1
536	1	1
537	1	1
538	1	1
540	1	1
541	1	1
542	1	1
543	1	1
545	1	1
547	1	1
548	1	1
549	1	1
550	1	1
553	1	1
554	1	1
555	1	1
556	1	1
557	1	1
558	1	1
559	1	1
560	1	1
562	1	1
563	1	1
564	1	1
566	1	1
567	1	1
570	1	1
571	1	1
573	1	1
574	1	1
576	1	1
577	1	1
579	1	1
581	1	1
582	1	1
583	1	1
584	1	1
586	1	1
587	1	1
589	1	1
590	1	1
591	1	1
592	1	1
593	1	1
596	1	1
598	1	1
602	1	1
606	1	1
607	1	1
608	1	1
609	1	1
610	1	1
611	1	1
612	1	1
613	1	1
614	1	1
615	1	1
616	1	1
617	1	1
618	1	1
619	1	1
620	1	1
621	1	1
622	1	1
625	1	1
628	1	1
629	1	1
630	1	1
631	1	1
632	1	1
633	1	1
634	1	1
635	1	1
637	1	1
639	1	1
641	1	1
642	1	1
644	1	1
645	1	1
646	1	1
648	1	1
651	1	1
655	1	1
656	1	1
662	1	1
663	1	1
664	1	1
666	1	1
669	1	1
670	1	1
671	1	1
672	1	1
673	1	1
674	1	1
675	1	1
676	1	1
677	1	1
678	1	1
679	1	1
680	1	1
681	1	1
682	1	1
683	1	1
684	1	1
685	1	1
686	1	1
687	1	1
688	1	1
689	1	1
690	1	1
691	1	1
692	1	1
693	1	1
694	1	1
695	1	1
696	1	1
697	1	1
698	1	1
699	1	1
700	1	1
701	1	1
702	1	1
703	1	1
704	1	1
705	1	1
706	1	1
708	1	1
709	1	1
710	1	1
712	1	1
714	1	1
716	1	1
717	1	1
719	1	1
720	1	1
721	1	1
722	1	1
723	1	1
724	1	1
725	1	1
726	1	1
727	1	1
728	1	1
729	1	1
730	1	1
731	1	1
733	1	1
734	1	1
735	1	1
736	1	1
737	1	1
738	1	1
739	1	1
740	1	1
741	1	1
742	1	1
743	1	1
745	1	1
746	1	1
747	1	1
748	1	1
749	1	1
750	1	1
751	1	1
753	1	1
754	1	1
756	1	1
757	1	1
759	1	1
760	1	1
761	1	1
762	1	1
763	1	1
764	1	1
765	1	1
767	1	1
768	1	1
769	1	1
771	1	1
772	1	1
773	1	1
774	1	1
775	1	1
776	1	1
777	1	1
778	1	1
779	1	1
780	1	1
781	1	1
782	1	1
783	1	1
784	1	1
785	1	1
786	1	1
787	1	1
788	1	1
789	1	1
790	1	1
791	1	1
792	1	1
793	1	1
794	1	1
795	1	1
796	1	1
797	1	1
798	1	1
799	1	1
800	1	1
801	1	1
802	1	1
803	1	1
804	1	1
805	1	1
806	1	1
807	1	1
808	1	1
809	1	1
810	1	1
811	1	1
812	1	1
814	1	1
815	1	1
816	1	1
817	1	1
818	1	1
819	1	1
821	1	1
822	1	1
823	1	1
826	1	1
827	1	1
828	1	1
832	1	1
834	1	1
836	1	1
837	1	1
838	1	1
839	1	1
840	1	1
843	1	1
844	1	1
847	1	1
848	1	1
850	1	1
852	1	1
859	1	1
860	1	1
862	1	1
863	1	1
865	1	1
866	1	1
867	1	1
868	1	1
869	1	1
870	1	1
871	1	1
872	1	1
874	1	1
875	1	1
876	1	1
877	1	1
879	1	1
881	1	1
882	1	1
883	1	1
884	1	1
886	1	1
887	1	1
888	1	1
889	1	1
890	1	1
891	1	1
893	1	1
894	1	1
895	1	1
896	1	1
897	1	1
898	1	1
899	1	1
902	1	1
904	1	1
905	1	1
907	1	1
909	1	1
910	1	1
912	1	1
913	1	1
914	1	1
915	1	1
916	1	1
917	1	1
918	1	1
920	1	1
921	1	1
922	1	1
923	1	1
926	1	1
927	1	1
928	1	1
929	1	1
930	1	1
931	1	1
932	1	1
933	1	1
935	1	1
936	1	1
937	1	1
938	1	1
939	1	1
940	1	1
941	1	1
942	1	1
943	1	1
944	1	1
945	1	1
946	1	1
947	1	1
950	1	1
951	1	1
952	1	1
954	1	1
955	1	1
956	1	1
957	1	1
958	1	1
959	1	1
960	1	1
963	1	1
964	1	1
965	1	1
966	1	1
967	1	1
968	1	1
969	1	1
971	1	1
972	1	1
973	1	1
974	1	1
975	1	1
976	1	1
977	1	1
978	1	1
983	1	1
984	1	1
985	1	1
986	1	1
987	1	1
988	1	1
989	1	1
990	1	1
991	1	1
992	1	1
993	1	1
994	1	1
995	1	1
996	1	1
997	1	1
998	1	1
999	1	1
1000	1	1
1001	1	1
1002	1	1
1003	1	1
1004	1	1
1005	1	1
1006	1	1
1009	1	1
1010	1	1
1011	1	1
1012	1	1
1013	1	1
1014	1	1
1015	1	1
1016	1	1
1017	1	1
1018	1	1
1019	1	1
1020	1	1
1021	1	1
1022	1	1
1023	1	1
1024	1	1
1025	1	1
1026	1	1
1027	1	1
1028	1	1
1029	1	1
1030	1	1
1032	1	1
1033	1	1
1034	1	1
1035	1	1
1036	1	1
1037	1	1
1039	1	1
1040	1	1
1041	1	1
1042	1	1
1043	1	1
1045	1	1
1046	1	1
1047	1	1
1048	1	1
1049	1	1
1051	1	1
1052	1	1
1053	1	1
1054	1	1
1056	1	1
1057	1	1
1059	1	1
1060	1	1
1061	1	1
1062	1	1
1063	1	1
1064	1	1
1065	1	1
1066	1	1
1068	1	1
1069	1	1
1070	1	1
1071	1	1
1073	1	1
1074	1	1
1075	1	1
1076	1	1
1077	1	1
1078	1	1
1079	1	1
1080	1	1
1081	1	1
1082	1	1
1083	1	1
1084	1	1
1086	1	1
1087	1	1
1088	1	1
1089	1	1
1091	1	1
1092	1	1
1093	1	1
1094	1	1
1095	1	1
1096	1	1
1097	1	1
1099	1	1
1100	1	1
1101	1	1
1102	1	1
1103	1	1
1104	1	1
1105	1	1
1106	1	1
1108	1	1
1110	1	1
1111	1	1
1113	1	1
1114	1	1
1116	1	1
1117	1	1
1118	1	1
1119	1	1
1121	1	1
1122	1	1
1123	1	1
1125	1	1
1126	1	1
1127	1	1
1128	1	1
1129	1	1
1130	1	1
1131	1	1
1132	1	1
1133	1	1
1134	1	1
1135	1	1
1136	1	1
1137	1	1
1138	1	1
1139	1	1
1140	1	1
1141	1	1
1143	1	1
1145	1	1
1148	1	1
1149	1	1
1150	1	1
1151	1	1
1152	1	1
1153	1	1
1155	1	1
1156	1	1
1157	1	1
1158	1	1
1160	1	1
1161	1	1
1162	1	1
1164	1	1
1165	1	1
1166	1	1
1167	1	1
1168	1	1
1169	1	1
1170	1	1
1171	1	1
1172	1	1
1173	1	1
1174	1	1
1175	1	1
1176	1	1
1178	1	1
1181	1	1
1182	1	1
1183	1	1
1184	1	1
1185	1	1
1186	1	1
1187	1	1
1188	1	1
1189	1	1
1190	1	1
1191	1	1
1192	1	1
1193	1	1
1194	1	1
1196	1	1
1197	1	1
1198	1	1
1202	1	1
1203	1	1
1204	1	1
1205	1	1
1206	1	1
1207	1	1
1208	1	1
1209	1	1
1210	1	1
1211	1	1
1213	1	1
1214	1	1
1216	1	1
1217	1	1
1218	1	1
1219	1	1
1220	1	1
1221	1	1
1222	1	1
1224	1	1
1225	1	1
1226	1	1
1228	1	1
1229	1	1
1231	1	1
1232	1	1
1233	1	1
1234	1	1
1236	1	1
1237	1	1
1238	1	1
1239	1	1
1240	1	1
1241	1	1
1243	1	1
1244	1	1
1245	1	1
1246	1	1
1247	1	1
1248	1	1
1249	1	1
1252	1	1
1253	1	1
1255	1	1
1256	1	1
1257	1	1
1258	1	1
1259	1	1
1260	1	1
1261	1	1
1262	1	1
1263	1	1
1264	1	1
1265	1	1
1267	1	1
1269	1	1
1270	1	1
1275	1	1
1276	1	1
1277	1	1
1279	1	1
1280	1	1
1281	1	1
1282	1	1
1283	1	1
1285	1	1
1286	1	1
1287	1	1
1288	1	1
1289	1	1
1290	1	1
1291	1	1
1292	1	1
1293	1	1
1297	1	1
1298	1	1
1299	1	1
1300	1	1
1301	1	1
1302	1	1
1303	1	1
1304	1	1
1305	1	1
1308	1	1
1310	1	1
565	2	0
845	2	0
227	1	0
237	1	0
243	1	0
285	1	0
290	1	0
358	1	0
367	1	0
369	1	0
370	1	0
372	1	0
373	1	0
427	1	0
429	1	0
430	1	0
437	1	0
463	1	0
469	1	0
502	1	0
546	1	0
569	1	0
575	1	0
578	1	0
580	1	0
600	1	0
626	1	0
643	1	0
653	1	0
661	1	0
820	1	0
825	1	0
835	1	0
858	1	0
880	1	0
900	1	0
919	1	0
948	1	0
949	1	0
962	1	0
970	1	0
1007	1	0
1008	1	0
1072	1	0
1107	1	0
1147	1	0
1177	1	0
1179	1	0
1180	1	0
1199	1	0
1200	1	0
1201	1	0
1215	1	0
1223	1	0
1251	1	0
1254	1	0
1266	1	0
1268	1	0
1295	1	0
1309	1	0

## Sheet: Similarity of disease clusters
Gene number	Size of disease cluster correspoding to gene	Number of disease with ID in the disease cluster	Similarity of disease cluster	Average similarities of 10,000 random disease clusters
857	50	47	0.233509	0.142815
640	39	31	0.167788	0.14267
885	31	28	0.126947	0.142528
713	23	20	0.208663	0.142611
853	23	18	0.2111	0.142801
770	15	12	0.142825	0.142724
711	13	11	0.253127	0.142793
636	8	8	0.156417	0.142702
350	7	7	0.271009	0.142596
1274	7	7	0.218523	0.142596
854	8	6	0.294954	0.142623
1098	6	6	0.28153	0.142623
1144	7	5	0.180498	0.142626
605	5	5	0.261315	0.142626
911	5	5	0.327006	0.142626
1038	5	5	0.178983	0.142626
225	5	4	0.213278	0.142542
375	5	4	0.303842	0.142542
649	5	4	0.277383	0.142542
247	4	4	0.224152	0.142542
327	4	4	0.12812	0.142542
470	4	4	0.177743	0.142542
487	4	4	0.293276	0.142542
531	4	4	0.227388	0.142542
657	4	4	0.202692	0.142542
660	4	4	0.382884	0.142542
908	4	4	0.182585	0.142542
668	4	3	0.128299	0.142639
715	4	3	0	0.142639
362	3	3	0.205938	0.142639
363	3	3	0.308182	0.142639
380	3	3	0.247143	0.142639
392	3	3	0.28455	0.142639
493	3	3	0.250611	0.142639
499	3	3	0.189884	0.142639
551	3	3	0.107923	0.142639
601	3	3	0.153657	0.142639
829	3	3	0.143839	0.142639
849	3	3	0.349068	0.142639
851	3	3	0.349068	0.142639
861	3	3	0.084651	0.142639
901	3	3	0.109388	0.142639
906	3	3	0.246358	0.142639
1115	3	3	0.137408	0.142639
1124	3	3	0.058648	0.142639
1146	3	3	0.177932	0.142639
1154	3	3	0.201105	0.142639
1212	3	3	0.280163	0.142639
647	4	2	0.2793	0.142929
718	4	2	0.10191	0.142929
732	4	2	0.086972	0.142929
752	4	2	0.121272	0.142929
223	3	2	0.2673	0.142929
368	3	2	0.063229	0.142929
507	3	2	0.366559	0.142929
585	3	2	0.195782	0.142929
597	3	2	0.2673	0.142929
228	2	2	1	0.142148
245	2	2	0.357756	0.1416
250	2	2	0.037793	0.1416
252	2	2	0.215327	0.1416
254	2	2	0.393849	0.1416
274	2	2	0.295195	0.1416
281	2	2	0.386113	0.1416
287	2	2	0.044556	0.1416
289	2	2	0.559912	0.1416
328	2	2	0.244231	0.1416
329	2	2	0.244231	0.1416
330	2	2	0.244231	0.1416
331	2	2	0.244231	0.1416
332	2	2	0.244231	0.1416
333	2	2	0.244231	0.1416
334	2	2	0.244231	0.1416
335	2	2	0.244231	0.1416
336	2	2	0.244231	0.1416
337	2	2	0.244231	0.1416
338	2	2	0.244231	0.1416
339	2	2	0.244231	0.1416
340	2	2	0.244231	0.1416
342	2	2	0.413097	0.1416
347	2	2	0.344417	0.1416
349	2	2	0.38416	0.1416
399	2	2	0.396785	0.1416
414	2	2	0.421289	0.1416
416	2	2	0.08529	0.1416
423	2	2	1	0.1416
425	2	2	0.225959	0.1416
448	2	2	0.215147	0.1416
465	2	2	0.3202	0.1416
472	2	2	0.746066	0.1416
492	2	2	0.466247	0.1416
511	2	2	0.2673	0.1416
534	2	2	0.524222	0.1416
539	2	2	0.384482	0.1416
552	2	2	0.078858	0.1416
561	2	2	0.125911	0.1416
568	2	2	0.351871	0.1416
588	2	2	0	0.1416
594	2	2	0.196105	0.1416
599	2	2	0.488	0.1416
603	2	2	0.208901	0.1416
604	2	2	0.408154	0.1416
623	2	2	0.169901	0.1416
624	2	2	0.204267	0.1416
638	2	2	0.264371	0.1416
650	2	2	0.096832	0.1416
654	2	2	0.321465	0.1416
658	2	2	0.037096	0.1416
659	2	2	0.108421	0.1416
665	2	2	0.097355	0.1416
667	2	2	0.150736	0.1416
707	2	2	0.269652	0.1416
758	2	2	0.468557	0.1416
766	2	2	0.142368	0.1416
830	2	2	0.206916	0.1416
831	2	2	0.033461	0.1416
833	2	2	0.229446	0.1416
841	2	2	0	0.1416
842	2	2	0.117159	0.1416
856	2	2	0.083684	0.1416
864	2	2	0.184236	0.1416
873	2	2	0.523459	0.1416
878	2	2	0.321465	0.1416
892	2	2	0.250071	0.1416
903	2	2	0.086069	0.1416
925	2	2	0.041273	0.1416
934	2	2	0.436985	0.1416
953	2	2	0.199612	0.1416
979	2	2	1	0.1416
980	2	2	0.509202	0.1416
981	2	2	1	0.1416
982	2	2	1	0.1416
1031	2	2	1	0.1416
1044	2	2	0.359469	0.1416
1050	2	2	0.093261	0.1416
1055	2	2	0.196105	0.1416
1058	2	2	0.496227	0.1416
1067	2	2	0.390933	0.1416
1085	2	2	0.275658	0.1416
1090	2	2	0.295195	0.1416
1109	2	2	1	0.1416
1120	2	2	0.480176	0.1416
1142	2	2	0.452429	0.1416
1159	2	2	0.103023	0.1416
1163	2	2	0.519025	0.1416
1195	2	2	0.163635	0.1416
1227	2	2	0.357756	0.1416
1230	2	2	0.067077	0.1416
1235	2	2	0.335221	0.1416
1242	2	2	0.720312	0.1416
1250	2	2	0.027365	0.139597
1271	2	2	1	0.140561
1272	2	2	1	0.140561
1273	2	2	1	0.140561
1278	2	2	1	0.140561
1284	2	2	1	0.140561
1294	2	2	1	0.140561
1296	2	2	0.419836	0.140561
1307	2	2	0.3429	0.140561
846	4	1
744	3	1
428	2	1
438	2	1
544	2	1
572	2	1
595	2	1
627	2	1
652	2	1
755	2	1
813	2	1
824	2	1
855	2	1
924	2	1
961	2	1
1112	2	1
1306	2	1
215	1	1
216	1	1
217	1	1
218	1	1
219	1	1
220	1	1
221	1	1
222	1	1
224	1	1
226	1	1
229	1	1
230	1	1
231	1	1
232	1	1
233	1	1
234	1	1
235	1	1
236	1	1
238	1	1
239	1	1
240	1	1
241	1	1
242	1	1
244	1	1
246	1	1
248	1	1
249	1	1
251	1	1
253	1	1
255	1	1
256	1	1
257	1	1
258	1	1
259	1	1
260	1	1
261	1	1
262	1	1
263	1	1
264	1	1
265	1	1
266	1	1
267	1	1
268	1	1
269	1	1
270	1	1
271	1	1
272	1	1
273	1	1
275	1	1
276	1	1
277	1	1
278	1	1
279	1	1
280	1	1
282	1	1
283	1	1
284	1	1
286	1	1
288	1	1
291	1	1
292	1	1
293	1	1
294	1	1
295	1	1
296	1	1
297	1	1
298	1	1
299	1	1
300	1	1
301	1	1
302	1	1
303	1	1
304	1	1
305	1	1
306	1	1
307	1	1
308	1	1
309	1	1
310	1	1
311	1	1
312	1	1
313	1	1
314	1	1
315	1	1
316	1	1
317	1	1
318	1	1
319	1	1
320	1	1
321	1	1
322	1	1
323	1	1
324	1	1
325	1	1
326	1	1
341	1	1
343	1	1
344	1	1
345	1	1
346	1	1
348	1	1
351	1	1
352	1	1
353	1	1
354	1	1
355	1	1
356	1	1
357	1	1
359	1	1
360	1	1
361	1	1
364	1	1
365	1	1
366	1	1
371	1	1
374	1	1
376	1	1
377	1	1
378	1	1
379	1	1
381	1	1
382	1	1
383	1	1
384	1	1
385	1	1
386	1	1
387	1	1
388	1	1
389	1	1
390	1	1
391	1	1
393	1	1
394	1	1
395	1	1
396	1	1
397	1	1
398	1	1
400	1	1
401	1	1
402	1	1
403	1	1
404	1	1
405	1	1
406	1	1
407	1	1
408	1	1
409	1	1
410	1	1
411	1	1
412	1	1
413	1	1
415	1	1
417	1	1
418	1	1
419	1	1
420	1	1
421	1	1
422	1	1
424	1	1
426	1	1
431	1	1
432	1	1
433	1	1
434	1	1
435	1	1
436	1	1
439	1	1
440	1	1
441	1	1
442	1	1
443	1	1
444	1	1
445	1	1
446	1	1
447	1	1
449	1	1
450	1	1
451	1	1
452	1	1
453	1	1
454	1	1
455	1	1
456	1	1
457	1	1
458	1	1
459	1	1
460	1	1
461	1	1
462	1	1
464	1	1
466	1	1
467	1	1
468	1	1
471	1	1
473	1	1
474	1	1
475	1	1
476	1	1
477	1	1
478	1	1
479	1	1
480	1	1
481	1	1
482	1	1
483	1	1
484	1	1
485	1	1
486	1	1
488	1	1
489	1	1
490	1	1
491	1	1
494	1	1
495	1	1
496	1	1
497	1	1
498	1	1
500	1	1
501	1	1
503	1	1
504	1	1
505	1	1
506	1	1
508	1	1
509	1	1
510	1	1
512	1	1
513	1	1
514	1	1
515	1	1
516	1	1
517	1	1
518	1	1
519	1	1
520	1	1
521	1	1
522	1	1
523	1	1
524	1	1
525	1	1
526	1	1
527	1	1
528	1	1
529	1	1
530	1	1
532	1	1
533	1	1
535	1	1
536	1	1
537	1	1
538	1	1
540	1	1
541	1	1
542	1	1
543	1	1
545	1	1
547	1	1
548	1	1
549	1	1
550	1	1
553	1	1
554	1	1
555	1	1
556	1	1
557	1	1
558	1	1
559	1	1
560	1	1
562	1	1
563	1	1
564	1	1
566	1	1
567	1	1
570	1	1
571	1	1
573	1	1
574	1	1
576	1	1
577	1	1
579	1	1
581	1	1
582	1	1
583	1	1
584	1	1
586	1	1
587	1	1
589	1	1
590	1	1
591	1	1
592	1	1
593	1	1
596	1	1
598	1	1
602	1	1
606	1	1
607	1	1
608	1	1
609	1	1
610	1	1
611	1	1
612	1	1
613	1	1
614	1	1
615	1	1
616	1	1
617	1	1
618	1	1
619	1	1
620	1	1
621	1	1
622	1	1
625	1	1
628	1	1
629	1	1
630	1	1
631	1	1
632	1	1
633	1	1
634	1	1
635	1	1
637	1	1
639	1	1
641	1	1
642	1	1
644	1	1
645	1	1
646	1	1
648	1	1
651	1	1
655	1	1
656	1	1
662	1	1
663	1	1
664	1	1
666	1	1
669	1	1
670	1	1
671	1	1
672	1	1
673	1	1
674	1	1
675	1	1
676	1	1
677	1	1
678	1	1
679	1	1
680	1	1
681	1	1
682	1	1
683	1	1
684	1	1
685	1	1
686	1	1
687	1	1
688	1	1
689	1	1
690	1	1
691	1	1
692	1	1
693	1	1
694	1	1
695	1	1
696	1	1
697	1	1
698	1	1
699	1	1
700	1	1
701	1	1
702	1	1
703	1	1
704	1	1
705	1	1
706	1	1
708	1	1
709	1	1
710	1	1
712	1	1
714	1	1
716	1	1
717	1	1
719	1	1
720	1	1
721	1	1
722	1	1
723	1	1
724	1	1
725	1	1
726	1	1
727	1	1
728	1	1
729	1	1
730	1	1
731	1	1
733	1	1
734	1	1
735	1	1
736	1	1
737	1	1
738	1	1
739	1	1
740	1	1
741	1	1
742	1	1
743	1	1
745	1	1
746	1	1
747	1	1
748	1	1
749	1	1
750	1	1
751	1	1
753	1	1
754	1	1
756	1	1
757	1	1
759	1	1
760	1	1
761	1	1
762	1	1
763	1	1
764	1	1
765	1	1
767	1	1
768	1	1
769	1	1
771	1	1
772	1	1
773	1	1
774	1	1
775	1	1
776	1	1
777	1	1
778	1	1
779	1	1
780	1	1
781	1	1
782	1	1
783	1	1
784	1	1
785	1	1
786	1	1
787	1	1
788	1	1
789	1	1
790	1	1
791	1	1
792	1	1
793	1	1
794	1	1
795	1	1
796	1	1
797	1	1
798	1	1
799	1	1
800	1	1
801	1	1
802	1	1
803	1	1
804	1	1
805	1	1
806	1	1
807	1	1
808	1	1
809	1	1
810	1	1
811	1	1
812	1	1
814	1	1
815	1	1
816	1	1
817	1	1
818	1	1
819	1	1
821	1	1
822	1	1
823	1	1
826	1	1
827	1	1
828	1	1
832	1	1
834	1	1
836	1	1
837	1	1
838	1	1
839	1	1
840	1	1
843	1	1
844	1	1
847	1	1
848	1	1
850	1	1
852	1	1
859	1	1
860	1	1
862	1	1
863	1	1
865	1	1
866	1	1
867	1	1
868	1	1
869	1	1
870	1	1
871	1	1
872	1	1
874	1	1
875	1	1
876	1	1
877	1	1
879	1	1
881	1	1
882	1	1
883	1	1
884	1	1
886	1	1
887	1	1
888	1	1
889	1	1
890	1	1
891	1	1
893	1	1
894	1	1
895	1	1
896	1	1
897	1	1
898	1	1
899	1	1
902	1	1
904	1	1
905	1	1
907	1	1
909	1	1
910	1	1
912	1	1
913	1	1
914	1	1
915	1	1
916	1	1
917	1	1
918	1	1
920	1	1
921	1	1
922	1	1
923	1	1
926	1	1
927	1	1
928	1	1
929	1	1
930	1	1
931	1	1
932	1	1
933	1	1
935	1	1
936	1	1
937	1	1
938	1	1
939	1	1
940	1	1
941	1	1
942	1	1
943	1	1
944	1	1
945	1	1
946	1	1
947	1	1
950	1	1
951	1	1
952	1	1
954	1	1
955	1	1
956	1	1
957	1	1
958	1	1
959	1	1
960	1	1
963	1	1
964	1	1
965	1	1
966	1	1
967	1	1
968	1	1
969	1	1
971	1	1
972	1	1
973	1	1
974	1	1
975	1	1
976	1	1
977	1	1
978	1	1
983	1	1
984	1	1
985	1	1
986	1	1
987	1	1
988	1	1
989	1	1
990	1	1
991	1	1
992	1	1
993	1	1
994	1	1
995	1	1
996	1	1
997	1	1
998	1	1
999	1	1
1000	1	1
1001	1	1
1002	1	1
1003	1	1
1004	1	1
1005	1	1
1006	1	1
1009	1	1
1010	1	1
1011	1	1
1012	1	1
1013	1	1
1014	1	1
1015	1	1
1016	1	1
1017	1	1
1018	1	1
1019	1	1
1020	1	1
1021	1	1
1022	1	1
1023	1	1
1024	1	1
1025	1	1
1026	1	1
1027	1	1
1028	1	1
1029	1	1
1030	1	1
1032	1	1
1033	1	1
1034	1	1
1035	1	1
1036	1	1
1037	1	1
1039	1	1
1040	1	1
1041	1	1
1042	1	1
1043	1	1
1045	1	1
1046	1	1
1047	1	1
1048	1	1
1049	1	1
1051	1	1
1052	1	1
1053	1	1
1054	1	1
1056	1	1
1057	1	1
1059	1	1
1060	1	1
1061	1	1
1062	1	1
1063	1	1
1064	1	1
1065	1	1
1066	1	1
1068	1	1
1069	1	1
1070	1	1
1071	1	1
1073	1	1
1074	1	1
1075	1	1
1076	1	1
1077	1	1
1078	1	1
1079	1	1
1080	1	1
1081	1	1
1082	1	1
1083	1	1
1084	1	1
1086	1	1
1087	1	1
1088	1	1
1089	1	1
1091	1	1
1092	1	1
1093	1	1
1094	1	1
1095	1	1
1096	1	1
1097	1	1
1099	1	1
1100	1	1
1101	1	1
1102	1	1
1103	1	1
1104	1	1
1105	1	1
1106	1	1
1108	1	1
1110	1	1
1111	1	1
1113	1	1
1114	1	1
1116	1	1
1117	1	1
1118	1	1
1119	1	1
1121	1	1
1122	1	1
1123	1	1
1125	1	1
1126	1	1
1127	1	1
1128	1	1
1129	1	1
1130	1	1
1131	1	1
1132	1	1
1133	1	1
1134	1	1
1135	1	1
1136	1	1
1137	1	1
1138	1	1
1139	1	1
1140	1	1
1141	1	1
1143	1	1
1145	1	1
1148	1	1
1149	1	1
1150	1	1
1151	1	1
1152	1	1
1153	1	1
1155	1	1
1156	1	1
1157	1	1
1158	1	1
1160	1	1
1161	1	1
1162	1	1
1164	1	1
1165	1	1
1166	1	1
1167	1	1
1168	1	1
1169	1	1
1170	1	1
1171	1	1
1172	1	1
1173	1	1
1174	1	1
1175	1	1
1176	1	1
1178	1	1
1181	1	1
1182	1	1
1183	1	1
1184	1	1
1185	1	1
1186	1	1
1187	1	1
1188	1	1
1189	1	1
1190	1	1
1191	1	1
1192	1	1
1193	1	1
1194	1	1
1196	1	1
1197	1	1
1198	1	1
1202	1	1
1203	1	1
1204	1	1
1205	1	1
1206	1	1
1207	1	1
1208	1	1
1209	1	1
1210	1	1
1211	1	1
1213	1	1
1214	1	1
1216	1	1
1217	1	1
1218	1	1
1219	1	1
1220	1	1
1221	1	1
1222	1	1
1224	1	1
1225	1	1
1226	1	1
1228	1	1
1229	1	1
1231	1	1
1232	1	1
1233	1	1
1234	1	1
1236	1	1
1237	1	1
1238	1	1
1239	1	1
1240	1	1
1241	1	1
1243	1	1
1244	1	1
1245	1	1
1246	1	1
1247	1	1
1248	1	1
1249	1	1
1252	1	1
1253	1	1
1255	1	1
1256	1	1
1257	1	1
1258	1	1
1259	1	1
1260	1	1
1261	1	1
1262	1	1
1263	1	1
1264	1	1
1265	1	1
1267	1	1
1269	1	1
1270	1	1
1275	1	1
1276	1	1
1277	1	1
1279	1	1
1280	1	1
1281	1	1
1282	1	1
1283	1	1
1285	1	1
1286	1	1
1287	1	1
1288	1	1
1289	1	1
1290	1	1
1291	1	1
1292	1	1
1293	1	1
1297	1	1
1298	1	1
1299	1	1
1300	1	1
1301	1	1
1302	1	1
1303	1	1
1304	1	1
1305	1	1
1308	1	1
1310	1	1
565	2	0
845	2	0
227	1	0
237	1	0
243	1	0
285	1	0
290	1	0
358	1	0
367	1	0
369	1	0
370	1	0
372	1	0
373	1	0
427	1	0
429	1	0
430	1	0
437	1	0
463	1	0
469	1	0
502	1	0
546	1	0
569	1	0
575	1	0
578	1	0
580	1	0
600	1	0
626	1	0
643	1	0
653	1	0
661	1	0
820	1	0
825	1	0
835	1	0
858	1	0
880	1	0
900	1	0
919	1	0
948	1	0
949	1	0
962	1	0
970	1	0
1007	1	0
1008	1	0
1072	1	0
1107	1	0
1147	1	0
1177	1	0
1179	1	0
1180	1	0
1199	1	0
1200	1	0
1201	1	0
1215	1	0
1223	1	0
1251	1	0
1254	1	0
1266	1	0
1268	1	0
1295	1	0
1309	1	0

## Sheet: Result
Size of disease cluster	Average similarities of disease clusters	Average similarities of random disease clusters
2	0.350606	0.14162
3	0.191134	0.142639
4	0.237577	0.142542
5	0.236951	0.142626
6	0.288242	0.142623
7	0.244766	0.142596
8	0.156417	0.142702
11	0.253127	0.142793
12	0.142825	0.142724
18	0.2111	0.142801
20	0.208663	0.142611
28	0.126947	0.142528
31	0.167788	0.14267
47	0.233509	0.142815
