# Supplementary material for: Cluster correlation based method for lncRNA-disease association prediction
Source: BMC Bioinformatics. 2020 May 11;21:180. doi: 10.1186/s12859-020-3496-8 (PMC7216352; doi:10.1186/s12859-020-3496-8)
Supplement: Supplementary file 8 — Additional file 8. In this file we provide the result of functional similarity of gene clusters and random gene clusters. In sheet 1 of this file the information of genes with ID is listed. In sheet 2 of this file the result of gene clusters corresponding to each disease is given. In sheet 3 of this file the similarity of gene clusters corresponding to each disease and the average similarity of 10,000 random gene clusters with same size are shown. In sheet 4 of this file the average similarity of gene clusters and the average similarity of random gene clusters for each size are provided. [file 12859_2020_3496_MOESM8_ESM.xlsx]

## Sheet: Information of gene with ID 
Gene name	Number	Entrez gene IDs
A2M	215	2
AAA1	216	100329167
AAA2	217	100505390
AAA3	218	100188857
AAA4	219	100859927
AAT1	220	252842
ABCA1	221	19
ABCB6	222	10058
ABCC8	223	6833
ABCC9	224	10060
ACE	225	1636
ACR	226	49
ACSL6	227	23305
ACTC1	228	70
ACTN2	229	88
ACVR1B	230	91
AD10	231	102
AD5	232	8081
AD6	233	64851
AD8	234	353128
AD9	235	10347
ADFN	236	122
ADH1B	237	125
ADH1C	238	126
ADRB2	239	154
ADRB3	240	155
AF10	241	8028
AGRP	242	181
AGSPX	243	100188767
AHX	244	190
AIP	245	9049
AKR1C2	246	1646
AKT1	247	207
AKT2	248	208
ALK	250	238
ALL	251	613
ALL1	252	100310785
ALOX5	253	240
ALOX5AP	254	241
AML1	255	861
AMLCR2	256	9163
AMY1A	257	276
AMY1B	258	277
AMY1C	259	278
ANIB1	260	116833
ANIB10	261	100271689
ANIB11	262	100750328
ANIB2	263	449013
ANIB3	264	497657
ANIB4	265	724058
ANIB5	266	100188810
ANIB6	267	100188858
ANIB7	268	100188885
ANIB8	269	100188886
ANIB9	270	100271688
AOMS1	271	65076
AOMS2	272	65077
APBB2	273	323
APC	274	324
API2	275	330
APOA2	276	336
APOE	277	348
APOL2	278	23780
APOL4	279	80832
APP	280	351
AR	281	367
ARHGAP9	282	64333
ARHGEF12	283	23365
ARSE	284	415
ASXL1	285	171023
ATHS	286	470
ATM	287	472
ATP13A2	288	23400
ATP7A	289	538
ATRX	290	546
ATXN7	291	6314
ATXN8	292	724066
ATXN8OS	293	6315
AURKA	294	6790
AUTS1	295	100188832
AUTS11	297	100188820
AUTS12	298	100188314
AUTS13	299	100188317
AUTS14A	300	100187724
AUTS14B	301	100909384
AUTS16	302	285195
AUTS17	303	22941
AUTS3	304	387577
AUTS5	306	94313
AUTS6	307	554314
AUTS7	308	100188816
AUTS8	309	282553
AUTSX2	311	57502
AUTSX3	312	4204
AUTSX4	313	139411
AUTSX5	314	6134
AXIN1	315	8312
AXIN2	316	8313
BAG3	317	9531
BANK1	318	55024
BARD1	319	580
BASE	320	317716
BCC1	321	100307118
BCC2	322	100307119
BCC3	323	100307120
BCC4	324	100307121
BCC5	325	100307122
BCC6	326	100307123
BCL10	327	8915
BCL11A	328	53335
BCL11B	329	64919
BCL2	330	596
BCL3	331	602
BCL5	332	603
BCL6	333	604
BCL6B	334	255877
BCL7A	335	605
BCL7B	336	9275
BCL7C	337	9274
BCL8	338	606
BCL9	339	607
BCL9L	340	283149
BCOR	341	54880
BCR	342	613
BLMH	343	642
BMIQ10	344	338557
BMIQ7	345	404683
BMIQ8	346	56694
BMP4	347	652
BRAF	348	673
BRCA1	349	672
BRCA2	350	675
BRIP1	351	83990
BTG2	352	7832
BUB1B	353	701
BWS	354	283120
BZX	355	8255
C1orf76	356	148753
C4A	357	720
C9	358	735
CALR3	359	125972
CARD14	360	79092
CART	361	9607
CASP10	362	843
CASP8	363	841
CAV3	364	859
CBFB	365	865
CCDC6	366	8030
CCL11	367	6356
CCL2	368	6347
CCL3	369	6348
CCL3L1	370	6349
CCND1	371	595
CCR5	372	1234
CD209	373	30835
CD82	374	3732
CDH1	375	999
CDK4	376	1019
CDKAL1	377	54901
CDKL5	378	6792
CDKN1C	379	1028
CDKN2A	380	1029
CEBPA	381	1050
CECR	382	1055
CHDS1	383	338334
CHDS2	384	387584
CHDS3	385	387573
CHDS4	386	387585
CHDS5	387	8997
CHDS6	388	4314
CHDS7	389	948
CHDS8	390	100188836
CHDS9	391	100188877
CHEK2	392	11200
CHI3L1	393	1116
CHIC2	394	26511
CHX10	395	338917
CLDN5	396	7122
CLLD6	397	57213
CLLS1	398	100188791
CLLS2	399	8101
CLLS3	400	100270642
CLLS4	401	100270643
CLLS5	402	100270644
CMD1B	403	1218
CMD1F	404	1674
CMD1H	405	23459
CMD1K	406	65014
CMD1Q	407	664728
CMH17	408	57158
CMH21	409	100909387
CMM	410	1243
CMM4	411	474388
CMM7	412	100190932
CNTNAP2	413	26047
COL4A2	414	1284
COL4A5	415	1287
COMT	416	1312
CORIN	417	10699
COX4I2	418	84701
CPBHM	419	10013
CR2	420	1380
CRTC1	421	23373
CRYBA4	422	1413
CSRP3	423	8048
CTAGE3	424	220112
CTNNB1	425	1499
CTSC	426	1075
CTTN	427	2017
CX3CR1	428	1524
CXCL12	429	6387
CXCR1	430	3577
CYBB	431	1536
CYP2A6	432	1548
D1S1733E	433	4681
DAO	434	1610
DAOA	435	267012
DCR	436	51181
DDIT3	437	1649
DEC1	438	50514
DEL11p13	439	100528024
DEL15q15.3	440	100240731
DES	441	1674
DGCR2	442	9993
DIRC2	443	84925
DISC1	444	27185
DISC2	445	27184
DJ1	446	11315
DKC1	447	1736
DLEC1	448	9940
DLEU1	449	10301
DLEU2	450	8847
DLX5	451	1749
DMD	452	1756
DMPK	453	1760
DNASE1	454	1773
DRD3	455	1814
DSG2	456	1829
DTNBP1	457	84062
EBM	458	1881
EBP	459	10682
ED1	460	1896
EFNB1	461	1947
EGFR	462	1956
EIF4G1	463	1981
ENDO1	464	100188863
ENPP1	465	5167
EP300	466	2033
EPHX1	467	2052
EPHX2	468	2053
EPO	469	2056
ERBB2	470	2064
ERCC6	471	2074
ESR1	472	2099
ETV6	473	2120
EXOSC10	474	5394
EXOSC9	475	5393
EYA4	476	2070
F13A1	477	2162
F2	478	2147
F5	479	2153
F7	480	2155
FAAP95	481	2187
FBXO7	482	25793
FCGR2B	483	2213
FCYT	484	5314
FGF10	485	2255
FGFR2	486	2263
FGFR3	487	2261
FHL2	488	2274
FKBP5	489	2289
FKTN	490	2218
FL1	491	100306940
FLCN	492	201163
FLNA	493	2316
FLT3	494	2322
FMR1	495	2332
FOS	496	2353
FOXL2	497	668
FOXO1A	498	2308
FOXP3	499	50943
FRAT2	500	23401
FSHMD1A	501	2489
FUS	502	2521
FUZ	503	80199
FVT1	504	2531
GAC1	505	10446
GATA1	506	2623
GATA2	507	2624
GATAD1	508	57798
GBA	509	2629
GCGR	510	2642
GCK	511	2645
GCLC	512	2729
GCLM	513	2730
GDF3	514	9573
GDF6	515	392255
GDNF	516	2668
GHR	517	2690
GHRL	518	51738
GIGYF2	519	26058
GLA	520	2717
GLI	521	2735
GLIPR1	522	11010
GLM4	523	338030
GLM5	524	100415894
GLM6	525	100415895
GLM8	526	100316847
GLTSCR1	527	29998
GLTSCR2	528	29997
GLUD1	529	2746
GMPS	530	8833
GNAS	531	2778
GNASAS1	532	149775
GOLGA5	533	9950
GPC3	534	2719
GPD2	535	2820
GPR48	536	55366
GRN	537	2896
GSBS	538	10842
H19	539	283120
HADHSC	540	3033
HCCS	541	3052
HCRT	542	3060
HDL3	543	53369
HFE	544	3077
HIP1	545	3092
HLA-C	546	3107
HLA-DQB1	547	3119
HLA-DRB1	548	3123
HMGA1	549	3159
HMMR	550	3161
HNF1A	551	6927
HNF1B	552	6928
HNF4A	553	3172
HPC3	554	408259
HPC4	555	408260
HPC5	556	619402
HPC6	557	100188789
HPCQTL19	558	347747
HPRT1	559	3251
HRAS	560	3265
HTR2A	561	3356
HTRA2	562	27429
HTT	563	3064
IDDM1	564	3119
IFNG	565	3458
IGF2BP2	566	10644
IGHA1	567	3493
IKBKG	568	8517
IL10	569	3586
IL17D	570	53342
IL1B	571	3553
IL1RN	572	3557
IL21R	573	50615
IL23R	574	149233
IL28B	575	282617
IL31RA	576	133396
IL36RN	577	26525
IL4R	578	3566
IL6	579	3569
ING1	580	3621
INPP5E	581	56623
INS	582	3630
INSR	583	3643
IPF1	584	3651
IRF1	585	3659
IRF4	586	3662
IRF5	587	3663
IRS1	588	3667
IRS2	589	8660
IRTA1	590	83417
ITGAM	591	3684
ITGB3	592	3690
ITIH4	593	3700
ITPR3	594	3710
JAK2	595	3717
JPH3	596	57338
KCNJ11	597	3767
KCNQ1OT1	598	10984
KIF1B	599	23095
KIR3DL1	600	3811
KIT	601	3815
KL	602	9365
KLF6	603	1316
KLHDC8B	604	200942
KRAS	605	3845
KRT18	606	3875
KRT8	607	3856
LCK	608	3932
LDB3	609	11155
LDLR	610	3949
LEP	611	3952
LEPR	612	3953
LGALS2	613	3957
LGI1	614	9211
LGI2	615	55203
LGI3	616	203190
LGI4	617	163175
LIG4	618	3981
LIPC	619	3990
LMNA	620	4000
LOC344967	916	344967
LPA	917	4018
LPP	918	4026
LPSA	919	8177
LRP6	920	4040
LRP8	921	7804
LRRK2	922	120892
LTA	923	4049
LZTS1	924	11178
MAD1L1	925	8379
MADH4	926	4089
MAFD1	927	4095
MALT1	928	10892
MAML2	929	84441
MAP3K8	930	1326
MAPK8IP1	931	9479
MAPT	932	4137
MAX	933	4149
MBTPS2	934	51360
MC1R	935	4157
MC3R	936	4159
MC4R	937	4160
MCI2	938	100233226
MCOP1	939	8113
MCOPCB1	940	85503
MCOPCB2	941	80771
MCOPCT1	942	8130
MCOPS1	943	8260
MCOPS4	944	289
MCOPS8	945	8724
MDD1	946	431708
MDD2	947	431709
MDS1	948	2122
MDS2	949	259283
MECP2	950	4204
MED12	951	9968
MEF2A	952	4205
MET	953	4233
MFRP	954	83552
MGCT	955	8093
MGEA	956	4253
MGEA5	957	10724
MIAT	958	440823
MITF	959	4286
MLF1	960	4291
MLH3	961	27030
MLSM7	962	100820631
MME	963	4311
MN1	964	4330
MNRI	965	117192
MOG	966	4340
MS2	967	101
MS3	968	100271695
MS4	969	100271696
MSH6	970	2956
MSR1	971	4481
MTHFR	972	4524
MTNR1B	973	4544
MTR	974	4548
MTRR	975	4552
MUC7	976	4589
MUTYH	977	4595
MXI1	978	4601
MYBPC3	979	4607
MYC	980	4609
MYH6	981	4624
MYH7	982	4625
MYL2	983	4633
MYL3	984	4634
MYLK2	985	85366
MYOC	986	4653
MYOZ2	987	51778
MYP1	988	4657
MYP10	989	553195
MYP11	990	594832
MYP12	991	664780
MYP13	992	677764
MYP14	993	100359407
MYP15	994	100294716
MYP16	995	100270641
MYP17	996	100359401
MYP18	997	100359406
MYP19	998	100653370
MYP2	999	4658
MYP20	1000	100682326
MYP3	1001	8782
MYP5	1002	404682
MYP6	1003	9997
MYP7	1004	553190
MYP8	1005	553192
MYP9	1006	553194
NAFLD1	1007	100380876
NAFLD2	1008	100462725
NALP7	1009	199713
NBAS	1010	51594
NBLST4	1011	100306937
NBLST5	1012	100306938
NBLST6	1013	100306939
NBPF1	1014	55672
NBPF10	1015	100132406
NBPF11	1016	200030
NBPF12	1017	149013
NBPF14	1018	25832
NBPF15	1019	284565
NBPF16	1020	284565
NBPF3	1021	84224
NBPF4	1022	148545
NBPF5	1023	100507044
NBPF6	1024	653149
NBPF7	1025	343505
NBPF8	1026	728841
NBPF9	1027	400818
NCOA4	1028	8031
NDN	1029	4692
NEUROD1	1030	4760
NEXN	1031	91624
NF1	1032	4763
NF2	1033	4771
NIDDM3	1034	50982
NIDDM4	1035	100188782
NKAIN2	1036	154215
NME1	1037	4830
NOS3	1038	4846
NPC1	1039	4864
NPCA2	1040	100312951
NPM1	1041	4869
NQO2	1042	4835
NR0B2	1043	8431
NRAS	1044	4893
NRCLP2	1045	100918
NRCLP3	1046	494446
NRCLP4	1047	100216484
NRCLP5	1048	100302514
NRCLP6	1049	100689216
NSD1	1050	64324
NSDHL	1051	50814
NTRK2	1052	4915
NUP214	1053	8021
O3FAR1	1054	338557
OAS1	1055	4938
OCRL	1056	4952
ODC1	1057	4953
OFD1	1058	8481
OGG1	1059	4968
OLR1	1060	4973
OPCML	1061	4978
OS9	1062	10956
OSMR	1063	9180
OTX2	1064	5015
OVCAS1	1065	574048
PACIP1	1066	22976
PALB2	1067	79728
PALLD	1068	23022
PAND1	1069	387572
PAND2	1070	619493
PAND3	1071	677663
PAOD1	1072	171513
PARK10	1073	170534
PARK12	1074	677662
PARK16	1075	100359403
PARK3	1076	5072
PAX3	1077	5077
PAX4	1078	5078
PAX5	1079	5079
PAX7	1080	5081
PCAP	1081	51380
PCM1	1082	5108
PCS	1083	5067
PCSK1	1084	5122
PDCD1	1085	5133
PDE4D	1086	5144
PDGFB	1087	5155
PDGFRA	1088	5156
PDGFRB	1089	5159
PDGFRL	1090	5157
PDON2	1091	406237
PEE1	1092	5177
PEE2	1093	780908
PEE3	1094	780909
PHB	1095	5245
PHKG2	1096	5261
PICALM	1097	8301
PIK3CA	1098	5290
PINK1	1099	65018
PKD1	1100	5310
PKD2	1101	5311
PKDREJ	1102	10343
PKDTS	1103	8132
PLA2G2A	1104	5320
PLA2G6	1105	8398
PLAG1	1106	5324
PLAGL1	1107	5325
PLAU	1108	5328
PLN	1109	5350
PMX2B	1110	8929
POMC	1111	5443
PON1	1112	5444
PON2	1113	5445
PORCN	1114	64840
PPARG	1115	5468
PPARGC1B	1116	133522
PPM1D	1117	8493
PPP2R1B	1118	5519
PRB3	1119	5544
PRF1	1120	5551
PRKAG2	1121	51422
PRKAR1A	1122	5573
PRKCH	1123	5583
PRKN	1124	5071
PRNP	1125	5621
PRSS56	1126	646960
PSEN1	1127	5663
PSEN2	1128	5664
PSMA6	1129	5687
PSORS1	1130	3107
PSORS10	1131	503613
PSORS11	1132	100271719
PSORS12	1133	55905
PSORS3	1134	7889
PSORS4	1135	10547
PSORS5	1136	63870
PSORS6	1137	63869
PSORS7	1138	65245
PSORS8	1139	140454
PSORS9	1140	359825
PTCH1	1141	5727
PTCH2	1142	8643
PTCPRN	1143	79052
PTEN	1144	5728
PTPN1	1145	5770
PTPN22	1146	26191
PTPRC	1147	5788
PTPRJ	1148	5795
PYY	1149	5697
RAD51A	1150	5888
RAD51C	1151	5889
RAD51L3	1152	5892
RAD54B	1153	25788
RAD54L	1154	8438
RAP1GDS1	1155	5910
RASA1	1156	5921
RASSF1	1157	11186
RAX	1158	30062
RB1	1159	5925
RB1CC1	1160	9821
RBBP8	1161	5932
RBM20	1162	282996
RET	1163	5979
RETN	1164	56729
RLS1	1165	192142
RLS2	1166	450097
RLS3	1167	100188812
RLS4	1168	100188813
RLS5	1169	100188839
RLS6	1170	100302512
RLS7	1171	100302561
RMST	1172	196475
RNF139	1173	11236
RNF6	1174	6049
RPS6KA3	1175	6197
RRAS2	1176	22800
RSPO1	1177	284654
RTN4R	1178	65078
SART1	1179	9092
SART3	1180	9733
SAT1	1181	6303
SCLL	1182	7750
SCN5A	1183	6331
SCZD1	1184	6377
SCZD11	1185	404686
SCZD12	1186	619488
SCZD2	1187	6378
SCZD3	1188	6365
SCZD5	1189	6380
SCZD6	1190	8400
SCZD7	1191	8401
SCZD8	1192	8806
SDC3	1193	9672
SDHA	1194	6389
SDHB	1195	6390
SDHC	1196	6391
SDHD	1197	6392
SEPT9	1198	10801
SERPINB3	1199	6317
SERPINB4	1200	6318
SF3B1	1201	23451
SGCD	1202	6444
SH3GL1	1203	6455
SHFM1	1204	7979
SHFM2	1205	6463
SHFM3	1206	6468
SHFM5	1207	171157
SHH	1208	6469
SIM1	1209	6492
SIX6	1210	4990
SLC16A1	1211	6566
SLC22A1L	1212	5002
SLC25A4	1213	291
SLC2A4	1214	6517
SLC30A10	1215	55532
SLC30A8	1216	169026
SLC6A14	1217	11254
SLC6A3	1218	6531
SMOC1	1219	64093
SMOH	1220	6608
SNCA	1221	6622
SNRPN	1222	6638
SOD2	1223	6648
SORL1	1224	6653
SOX2	1225	6657
SRS	1226	6611
SSTR5	1227	6755
ST11	1228	8466
ST3	1229	6762
STK11	1230	6794
STOX1	1231	219736
STRA6	1232	64220
STS	1233	412
STX16	1234	8675
SUFU	1235	51684
SYN2	1236	6854
TACC3	1238	10460
TAL1	1239	6886
TARDBP	1240	23435
TBP	1241	6908
TBX1	1242	6899
TCAP	1243	8557
TCF7L2	1244	6934
TCL1A	1245	8115
TCL1B	1246	9623
TCL4	1247	6946
TCL6	1248	27004
TCRA	1249	6955
TERT	1250	7015
TET2	1251	54790
TG737	1252	8100
TGCT1	1253	50830
TGFBR1	1254	7046
TGFBR2	1255	7048
THPH1	1256	2147
THPH2	1257	2153
TIAM1	1258	7074
TIAM2	1259	26230
TKCR	1260	7085
TLR2	1261	7097
TLR4	1262	7099
TLR5	1263	7100
TMEM127	1264	55654
TMPO	1265	7112
TNFRSF10B	1266	8795
TNFRSF1A	1267	7132
TNFRSF6	1268	355
TNFSF4	1269	7292
TNFSF6	1270	356
TNNC1	1271	7134
TNNI3	1272	7137
TNNT2	1273	7139
TP53	1274	7157
TP63	1275	8626
TP73	1276	7161
TPH2	1277	121278
TPM1	1278	7168
TRAF3IP2	1279	10758
TREX1	1280	11277
TRIM24	1281	8805
TRIM33	1282	51592
TSG101	1283	7251
TTN	1284	7273
TYR	1285	7299
UBE2B	1286	7320
UBE3A	1287	7337
UCHL1	1288	7345
UCP1	1289	7350
UCP2	1290	7351
UCP3	1291	7352
VANGL1	1292	81839
VAX1	1293	11023
VCL	1294	7414
VEGF	1295	7422
VHL	1296	7428
VPS35	1297	55737
WAS	1298	7454
WFS1	1299	7466
WHSC1L1	1300	54904
WNT10B	1301	7480
WNT4	1302	54361
WT1	1303	7490
WT3	1304	8136
WT4	1305	8151
WWOX	1306	51741
XRCC3	1307	7517
ZFHX3	1308	463
ZFP57	1309	346171
ZNF644	1310	84146

## Sheet: Gene cluster of disease
Disease number	Size of gene cluster correspoding to disease	Number of gene with ID in the gene cluster	Gene ID in the gene cluster
1	5	4	100329167;100505390;100188857;100859927
2	1	0
3	3	2	613;100310785
4	28	22	8028;861;9163;23365;865;1050;26511;2120;2322;2624;8833;3717;3815;4026;4291;4869;64324;8021;8301;6455;7015;54904
5	2	0
6	2	1	190
7	2	1	7157
8	2	0
9	4	2	4095;6531
10	2	0
11	17	13	6356;6347;6348;6349;30835;1524;6387;3577;3107;3458;3586;3566;3811
12	2	1	122
13	2	1	100380876
14	2	1	1287
15	21	15	2;1636;102;8081;64851;353128;10347;323;351;642;3077;4846;22976;5328;6653
16	3	2	133396;9180
17	1	0
18	2	1	367
19	6	3	6792;4204;7337
20	2	1	100188767
21	2	1	252842
22	5	3	240;470;2099
23	25	20	100188832;100188820;100188314;100188317;100187724;100909384;285195;22941;387577;94313;554314;100188816;282553;57502;4204;139411;6134;26047;4233;5728
24	2	0
25	11	10	100307118;100307119;100307120;100307121;100307122;100307123;5727;8643;5921;6608
26	2	1	8255
27	2	1	8101
28	15	14	8915;53335;64919;596;602;603;604;255877;605;9275;9274;606;607;283149
29	6	4	283120;1028;10984;64324
30	2	1	199713
31	10	5	2261;3265;3845;5925;10460
32	3	1	668
33	20	0
34	1	0
35	63	22	207;472;580;675;83990;841;999;11200;3161;3845;4835;79728;5245;5290;8493;5888;8438;9821;5002;7157;7251;7517
36	2	1	4609
37	13	0
38	1	0
39	24	23	70;125972;859;57158;100909387;8048;4607;4624;4625;4633;4634;85366;51778;91624;5350;51422;291;7134;7137;7139;7168;7273;7414
40	1	0
41	3	1	1055
42	7	2	2261;6762
43	2	1	50814
44	3	2	415;10682
45	1	0
46	2	1	1536
47	3	0
48	2	1	613
49	2	1	5159
50	2	1	100462725
51	2	1	652
52	2	1	6197
53	29	20	207;324;6790;8313;8915;701;595;2033;2261;201163;27030;4893;4953;5157;5290;5320;5795;7097;7099;7157
54	8	7	6833;2645;2746;3033;3643;3767;6566
55	21	20	19;336;64333;6347;338334;1524;2053;2690;10842;3667;3700;9365;3949;4018;4040;4205;4846;5444;5445;7015
56	9	8	387584;387573;387585;8997;4314;948;100188836;100188877
57	2	1	1947
58	1	0
59	6	5	2289;3356;431708;431709;121278
60	2	1	735
61	8	7	50943;6927;3119;3569;3710;4938;26191
62	8	7	1636;2056;3077;3557;5444;6648;7422
63	4	2	9993;6899
64	38	37	10060;70;88;9531;1218;1674;23459;65014;664728;8048;1674;1756;1829;2070;2218;57798;11155;4000;4607;4624;4625;91624;5350;5663;5664;282996;6331;6389;6444;8557;7112;7134;7137;7139;7168;7273;7414
65	3	2	51181;2623
66	1	0
67	1	0
68	4	1	1736
69	2	1	1896
70	2	1	8517
71	2	1	2316
72	1	0
73	6	4	999;27030;2956;5728
74	2	1	100188863
75	2	1	1881
76	2	1	2717
77	2	1	2489
78	12	11	116833;100271689;100750328;449013;497657;724058;100188810;100188858;100188885;100188886;100271688
79	2	1	2187
80	2	1	2332
81	1	0
82	3	2	2896;23435
83	15	11	843;999;2064;2263;3553;3557;3659;1316;3845;4595;5290
84	5	4	3815;5156;6390;6391
85	1	0
86	6	5	8915;2261;3815;8093;6794
87	1	0
88	1	0
89	2	1	4653
90	7	3	675;2064;5468
91	116	14	10446;2735;11010;338030;100415894;100415895;100316847;29998;29997;9211;55203;203190;163175;5728
92	2	1	64840
93	1	0
94	5	4	1234;3458;282617;5788
95	1	0
96	3	2	1636;1284
97	1	0
98	23	8	324;8312;841;1499;4233;5157;5290;7157
99	1	0
100	1	0
101	2	1	200942
102	3	2	724066;6315
103	9	4	53369;3064;57338;5621
104	1	0
105	1	0
106	2	1	51360
107	2	1	412
108	2	1	50943
109	2	1	8517
110	1	0
111	2	0
112	4	3	49;100240731;7320
113	1	0
114	6	5	241;4846;5583;2147;2153
115	3	2	51360;6303
116	1	0
117	1	0
118	2	1	3251
119	1	0
120	4	3	1649;2521;8177
121	4	3	3875;3856;5261
122	1	0
123	2	1	4952
124	44	16	673;841;1548;9940;1956;2064;2074;3659;3845;1326;5290;5519;5071;11186;5002;356
125	1	0
126	16	15	100310785;613;57213;100188791;8101;100270642;100270643;100270644;10301;8847;2624;3932;4311;5910;6886
127	47	41	238;330;472;8915;53335;64919;596;602;603;604;255877;605;9275;9274;606;607;283149;843;220112;100306940;23401;2531;53342;50615;200942;8379;10892;4609;154215;5079;5551;25788;8438;7750;8115;9623;6946;27004;6955;7074;26230
128	1	0
129	1	0
130	2	1	2778
131	4	3	675;8643;51684
132	15	9	1019;1029;1243;474388;100190932;4157;5728;7299;7517
133	1	0
134	2	1	2316
135	11	8	4253;10724;4330;117192;4771;5155;5728;51684
136	2	1	538
137	5	0
138	28	27	10058;54880;652;338917;10013;1413;9573;392255;3052;8113;85503;80771;8130;8260;289;8724;83552;4286;5015;646960;30062;6469;4990;64093;6657;64220;11023
139	2	1	54361
140	2	1	5979
141	6	4	3493;3662;83417;3981
142	10	7	3119;3123;101;100271695;100271696;5133;7132
143	1	0
144	12	10	23305;171023;546;2624;3659;2122;259283;100820631;23451;54790
145	3	2	3717;55532
146	18	16	1636;348;2099;2162;2155;2729;2730;3690;3957;7804;4049;100233226;440823;4973;5687;7292
147	21	20	4657;553195;594832;664780;677764;100359407;100294716;100270641;100359401;100359406;100653370;4658;100682326;8782;404682;9997;553190;553192;553194;84146
148	2	1	1760
149	8	7	3060;4340;100918;494446;100216484;100302514;100689216
150	6	4	344967;4864;100312951;7157
151	2	1	1029
152	7	5	6347;80199;4548;4552;81839
153	31	26	238;148753;4681;23095;51594;100306937;100306938;100306939;55672;100132406;200030;149013;25832;284565;284565;84224;148545;100507044;653149;343505;728841;400818;4830;4893;8929;7161
154	2	1	4763
155	4	3	9049;2778;6755
156	5	3	843;5551;8438
157	34	31	154;155;181;1646;65076;65077;338557;404683;56694;9607;5167;51738;56623;3952;3953;4159;4160;8431;4915;338557;5122;5443;5468;133522;5697;9672;6492;11254;7350;7351;7352
158	2	1	538
159	1	0
160	7	6	50514;9940;11178;6049;7048;51741
161	2	1	9968
162	2	1	8481
163	9	5	11200;2353;10956;5925;7157
164	22	14	207;672;675;999;1499;2064;4978;574048;5290;5071;5889;5892;22800;10801
165	1	0
166	18	13	91;672;675;1029;84701;3845;4089;79728;23022;5932;8466;6794;7157
167	1	0
168	5	4	1312;387572;619493;677663
169	11	8	8030;9950;8031;5108;5573;79052;8805;51592
170	21	20	126;23400;11315;25793;2629;26058;27429;120892;4137;170534;677662;100359403;5072;65018;8398;5071;6622;6908;7345;55737
171	1	0
172	1	0
173	3	2	1075;406237
174	2	1	171513
175	11	9	7832;2668;23095;4149;5979;6390;6392;55654;7428
176	1	0
177	4	3	9049;2778;6755
178	3	2	5394;5393
179	6	2	4692;6638
180	8	7	10699;2052;4846;5177;780908;780909;219736
181	36	18	367;675;3732;999;11200;3092;408259;408260;619402;100188789;347747;1316;8379;4481;4601;51380;5728;463
182	4	3	2778;149775;8675
183	18	15	79092;149233;26525;3107;503613;100271719;55905;7889;10547;63870;63869;65245;140454;359825;10758
184	13	7	84925;201163;6927;6928;4968;11236;7428
185	7	6	5314;5310;5311;10343;8132;8100
186	8	7	192142;450097;100188812;100188813;100188839;100302512;100302561
187	8	5	2274; 2308;5077;5081;196475;5002
188	12	11	276;277;278;317716;23373;2255;84441;4589;5067;5324;5544
189	31	25	207;23780;80832;1116;1312;1610;267012;27185;27184;1814;84062;55366;3356;4524;65078;6377;404686;619488;6378;6365;6380;8400;8401;8806;6854
190	5	2	283120;6611
191	2	1	2719
192	2	1	8481
193	2	1	6314
194	1	0
195	8	7	1749;7979;6463;6468;171157;8626;7480
196	17	16	125;2017;50514;1981;3621;11178;5728;284654;9092;9733;6317;6318;7046;8795;355;51741
197	8	7	1636;241;1284;2147;2153;4846;5144
198	1	0
199	12	11	55024;720;1380;1773;2213;3663;3684;5133;26191;7100;11277
200	2	1	2316
201	4	1	50830
202	2	0
203	1	0
204	1	0
205	2	1	7085
206	5	4	6833;3767;5325;346171
207	1	0
208	8	5	50943;3630;3710;4938;26191
209	34	30	6833;208;54901;5167;2642;2645;2820;3159;6927;6928;3172;10644;3651;3667;8660;3767;3990;9479;4544;4760;50982;100188782;5078;5468;5770;56729;6517;169026;6934;7466
210	2	0
211	3	2	7122;6899
212	1	0
213	12	7	675;100528024;2719;283120;7490;8136;8151
214	2	1	7454

## Sheet: Similarity of gene clusters
Disease number	Size of gene cluster correspoding to disease	Number of genes which have IDs in the gene cluster	Similarity of gene cluster	Average similarities of 10,000 random gene clusters
127	47	41	0.324503	0.236342
64	38	37	0.367711	0.236164
157	34	31	0.379844	0.236304
209	34	30	0.505808	0.235773
138	28	27	0.330219	0.235585
153	31	26	0.035874	0.235587
189	31	25	0.091381	0.235789
39	24	23	0.502025	0.235688
35	63	22	0.592341	0.235628
4	28	22	0.44138	0.235628
53	29	20	0.614172	0.236291
23	25	20	0.089395	0.236073
55	21	20	0.518587	0.236073
147	21	20	0.00124	0.236073
170	21	20	0.353076	0.236073
181	36	18	0.259881	0.235958
124	44	16	0.559106	0.236306
146	18	16	0.41362	0.236306
196	17	16	0.527811	0.236306
15	21	15	0.384415	0.236306
183	18	15	0.067982	0.236306
126	16	15	0.079595	0.236306
91	116	14	0.131057	0.236138
164	22	14	0.480561	0.236138
28	15	14	0.434772	0.236138
166	18	13	0.506223	0.236083
11	17	13	0.697147	0.236083
83	15	11	0.622782	0.236312
78	12	11	0	0.236385
188	12	11	0.277146	0.236385
199	12	11	0.631511	0.236385
144	12	10	0.364974	0.236527
25	11	10	0.094113	0.236527
132	15	9	0.247825	0.236426
175	11	9	0.32045	0.236426
98	23	8	0.674307	0.236359
135	11	8	0.370714	0.236359
169	11	8	0.285301	0.236359
56	9	8	0.060027	0.236359
184	13	7	0.440637	0.236751
213	12	7	0.100362	0.236751
142	10	7	0.312074	0.236751
54	8	7	0.564421	0.236751
61	8	7	0.597862	0.236751
62	8	7	0.652261	0.236751
149	8	7	0.021217	0.236751
180	8	7	0.116175	0.236751
186	8	7	0	0.236751
195	8	7	0.291179	0.236751
197	8	7	0.546599	0.236751
160	7	6	0.457957	0.236752
185	7	6	0.210251	0.236752
31	10	5	0.642837	0.236454
163	9	5	0.653676	0.236454
187	8	5	0.246048	0.236454
208	8	5	0.636254	0.236454
152	7	5	0.353989	0.236454
59	6	5	0.020783	0.236454
86	6	5	0.487292	0.236454
114	6	5	0.533476	0.236454
103	9	4	0.307933	0.237788
29	6	4	0.098319	0.237788
73	6	4	0.533366	0.237788
141	6	4	0.575543	0.237788
150	6	4	0.241552	0.237788
1	5	4	0	0.237788
84	5	4	0.483467	0.237788
94	5	4	0.709782	0.237788
168	5	4	0	0.237788
206	5	4	0.423183	0.237788
90	7	3	0.791484	0.236225
19	6	3	0.669987	0.236225
22	5	3	0.194864	0.236225
156	5	3	0.353108	0.236225
112	4	3	0.100311	0.236225
120	4	3	0.214315	0.236225
121	4	3	0.357347	0.236225
131	4	3	0.637583	0.236225
155	4	3	0.425918	0.236225
177	4	3	0.425918	0.236225
182	4	3	0.01397	0.236225
42	7	2	0	0.233906
179	6	2	0.431489	0.236351
190	5	2	0	0.236351
9	4	2	0	0.236351
63	4	2	0.589436	0.236351
3	3	2	0	0.236351
16	3	2	0.632771	0.236351
44	3	2	0.645845	0.236351
65	3	2	0.262163	0.236351
82	3	2	0.22646	0.236351
96	3	2	0.392953	0.236351
102	3	2	0	0.236351
115	3	2	0	0.236351
145	3	2	0.564639	0.236351
173	3	2	0	0.236351
178	3	2	0.980383	0.236351
211	3	2	0.621341	0.236351
68	4	1	0	0
201	4	1	0	0
32	3	1	0	0
41	3	1	0	0
6	2	1	0	0
7	2	1	0	0
12	2	1	0	0
13	2	1	0	0
14	2	1	0	0
18	2	1	0	0
20	2	1	0	0
21	2	1	0	0
26	2	1	0	0
27	2	1	0	0
30	2	1	0	0
36	2	1	0	0
43	2	1	0	0
46	2	1	0	0
48	2	1	0	0
49	2	1	0	0
50	2	1	0	0
51	2	1	0	0
52	2	1	0	0
57	2	1	0	0
60	2	1	0	0
69	2	1	0	0
70	2	1	0	0
71	2	1	0	0
74	2	1	0	0
75	2	1	0	0
76	2	1	0	0
77	2	1	0	0
79	2	1	0	0
80	2	1	0	0
89	2	1	0	0
92	2	1	0	0
101	2	1	0	0
106	2	1	0	0
107	2	1	0	0
108	2	1	0	0
109	2	1	0	0
118	2	1	0	0
123	2	1	0	0
130	2	1	0	0
134	2	1	0	0
136	2	1	0	0
139	2	1	0	0
140	2	1	0	0
148	2	1	0	0
151	2	1	0	0
154	2	1	0	0
158	2	1	0	0
161	2	1	0	0
162	2	1	0	0
174	2	1	0	0
191	2	1	0	0
192	2	1	0	0
193	2	1	0	0
200	2	1	0	0
205	2	1	0	0
214	2	1	0	0
33	20	0	0	0
37	13	0	0	0
137	5	0	0	0
47	3	0	0	0
5	2	0	0	0
8	2	0	0	0
10	2	0	0	0
24	2	0	0	0
111	2	0	0	0
202	2	0	0	0
210	2	0	0	0
2	1	0	0	0
17	1	0	0	0
34	1	0	0	0
38	1	0	0	0
40	1	0	0	0
45	1	0	0	0
58	1	0	0	0
66	1	0	0	0
67	1	0	0	0
72	1	0	0	0
81	1	0	0	0
85	1	0	0	0
87	1	0	0	0
88	1	0	0	0
93	1	0	0	0
95	1	0	0	0
97	1	0	0	0
99	1	0	0	0
100	1	0	0	0
104	1	0	0	0
105	1	0	0	0
110	1	0	0	0
113	1	0	0	0
116	1	0	0	0
117	1	0	0	0
119	1	0	0	0
122	1	0	0	0
125	1	0	0	0
128	1	0	0	0
129	1	0	0	0
133	1	0	0	0
143	1	0	0	0
159	1	0	0	0
165	1	0	0	0
167	1	0	0	0
171	1	0	0	0
172	1	0	0	0
176	1	0	0	0
194	1	0	0	0
198	1	0	0	0
203	1	0	0	0
204	1	0	0	0
207	1	0	0	0
212	1	0	0	0

## Sheet: Result
Size of gene cluster	Average similarities of gene clusters	Average similarities of random gene clusters
2	0.314558	0.236207
3	0.380437	0.236225
4	0.337315	0.237788
5	0.446794	0.236454
6	0.334104	0.236752
7	0.331162	0.236751
8	0.347587	0.236359
9	0.284137	0.236426
10	0.229544	0.236527
11	0.38286	0.236367
13	0.601685	0.236083
14	0.348797	0.236138
15	0.177331	0.236306
16	0.500179	0.236306
18	0.259881	0.235958
20	0.315294	0.236117
22	0.51686	0.235628
23	0.502025	0.235688
25	0.091381	0.235789
26	0.035874	0.235587
27	0.330219	0.235585
30	0.505808	0.235773
31	0.379844	0.236304
37	0.367711	0.236164
41	0.324503	0.236342
