# Supplementary material for: Cluster correlation based method for lncRNA-disease association prediction
Source: BMC Bioinformatics. 2020 May 11;21:180. doi: 10.1186/s12859-020-3496-8 (PMC7216352; doi:10.1186/s12859-020-3496-8)
Supplement: Supplementary file 9 — Additional file 9. In this file we provide the result of C _ score values. For each edge in the bipartite network, we provide the disease cluster and gene cluster corresponding to the edge as well as its C _ score value. In addition, we provide C _ score value of random gene-disease cluster corresponding to each edge which was calculated by 1000 random experiments. [file 12859_2020_3496_MOESM9_ESM.xlsx]

## Sheet: Result C_score
Disease number	Gene number	Size of disease clusters correspoding to genes	Size of gene clusters correspoding to diseases	C_score	C_score obtained by random gene-disease cluster of corresponding size	Average of C_score after 1000 random experiments
1	216	1	5	5	0	0
1	217	1	5	5	0	0
1	218	1	5	5	0	0
1	219	1	5	5	0	0
1	885	31	5	35	0	0.001
2	668	4	1	4	0	0
3	251	1	3	3	0	0
3	252	2	3	4	0	0
3	885	31	3	33	0	0
4	241	1	28	28	0	0
4	255	1	28	28	0	0
4	256	1	28	28	0	0
4	283	1	28	28	0	0
4	365	1	28	28	0	0
4	381	1	28	28	0	0
4	394	1	28	28	0	0
4	473	1	28	28	0	0
4	494	1	28	28	0	0
4	507	3	28	31	2	0
4	530	1	28	28	0	0
4	595	2	28	29	1	0
4	601	3	28	30	2	0
4	646	1	28	28	0	0
4	650	2	28	31	1	0
4	713	23	28	60	3	0.005
4	856	2	28	30	1	0
4	857	50	28	81	9	0.008
4	885	31	28	67	3	0.006
4	918	1	28	28	0	0
4	960	1	28	28	0	0
4	1041	1	28	28	0	0
4	1050	2	28	29	1	0
4	1053	1	28	28	0	0
4	1097	1	28	28	0	0
4	1203	1	28	28	0	0
4	1250	2	28	30	1	0
4	1300	1	28	28	0	0
5	624	2	2	3	0	0
5	888	1	2	2	0	0
6	244	1	2	2	0	0
6	857	50	2	51	0	0
7	640	39	2	43	0	0
7	1274	7	2	11	0	0
8	249	1	2	2	0	0
8	857	50	2	51	0	0
9	901	3	4	7	0	0
9	908	4	4	8	0	0
9	927	1	4	4	0	0
9	1218	1	4	4	0	0
10	659	2	2	3	0	0
10	853	23	2	24	0	0
11	367	1	17	17	0	0
11	368	3	17	20	2	0
11	369	1	17	17	0	0
11	370	1	17	17	0	0
11	373	1	17	17	0	0
11	428	2	17	19	1	0
11	429	1	17	17	0	0
11	430	1	17	17	0	0
11	546	1	17	17	0	0
11	565	2	17	18	1	0
11	569	1	17	17	0	0
11	578	1	17	17	0	0
11	600	1	17	17	0	0
11	643	1	17	17	0	0
11	647	4	17	20	2	0.001
11	732	4	17	20	2	0.001
11	752	4	17	20	2	0.001
12	236	1	2	2	0	0
12	857	50	2	51	0	0
13	744	3	2	4	0	0
13	1007	1	2	2	0	0
14	415	1	2	2	0	0
14	857	50	2	51	0	0
15	215	1	21	21	0	0
15	225	5	21	30	2	0
15	231	1	21	21	0	0
15	232	1	21	21	0	0
15	233	1	21	21	0	0
15	234	1	21	21	0	0
15	235	1	21	21	0	0
15	273	1	21	21	0	0
15	280	1	21	21	0	0
15	343	1	21	21	0	0
15	544	2	21	23	1	0
15	637	1	21	21	0	0
15	823	1	21	21	0	0
15	827	1	21	21	0	0
15	847	1	21	21	0	0
15	853	23	21	45	3	0.004
15	885	31	21	59	3	0.004
15	1038	5	21	29	2	0
15	1066	1	21	21	0	0
15	1108	1	21	21	0	0
15	1224	1	21	21	0	0
16	576	1	3	3	0	0
16	857	50	3	52	0	0
16	1063	1	3	3	0	0
17	857	50	1	50	0	0
18	281	2	2	4	0	0
18	857	50	2	52	0	0
19	378	1	6	6	0	0
19	844	1	6	6	0	0
19	857	50	6	55	1	0.001
19	873	2	6	7	0	0
19	950	1	6	6	0	0
19	1287	1	6	6	0	0
20	243	1	2	2	0	0
20	857	50	2	51	0	0
21	220	1	2	2	0	0
21	885	31	2	32	0	0
22	253	1	5	5	0	0
22	286	1	5	5	0	0
22	472	2	5	7	0	0
22	640	39	5	47	0	0.001
22	885	31	5	40	0	0.001
23	295	1	25	25	0	0
23	296	1	25	25	0	0
23	297	1	25	25	0	0
23	298	1	25	25	0	0
23	299	1	25	25	0	0
23	300	1	25	25	0	0
23	301	1	25	25	0	0
23	302	1	25	25	0	0
23	303	1	25	25	0	0
23	304	1	25	25	0	0
23	305	1	25	25	0	0
23	306	1	25	25	0	0
23	307	1	25	25	0	0
23	308	1	25	25	0	0
23	309	1	25	25	0	0
23	310	1	25	25	0	0
23	311	1	25	25	0	0
23	312	1	25	25	0	0
23	313	1	25	25	0	0
23	314	1	25	25	0	0
23	413	1	25	25	0	0
23	831	2	25	27	1	0
23	908	4	25	28	2	0
23	953	2	25	26	1	0
23	1144	7	25	32	3	0.001
24	636	8	2	9	0	0
24	859	1	2	2	0	0
25	321	1	11	11	0	0
25	322	1	11	11	0	0
25	323	1	11	11	0	0
25	324	1	11	11	0	0
25	325	1	11	11	0	0
25	326	1	11	11	0	0
25	885	31	11	41	1	0.003
25	1141	1	11	11	0	0
25	1142	2	11	12	0	0
25	1156	1	11	11	0	0
25	1220	1	11	11	0	0
26	355	1	2	2	0	0
26	857	50	2	51	0	0
27	399	2	2	3	0	0
27	864	2	2	3	0	0
28	327	4	15	32	1	0
28	328	2	15	30	1	0
28	329	2	15	30	1	0
28	330	2	15	30	1	0
28	331	2	15	30	1	0
28	332	2	15	30	1	0
28	333	2	15	30	1	0
28	334	2	15	30	1	0
28	335	2	15	30	1	0
28	336	2	15	30	1	0
28	337	2	15	30	1	0
28	338	2	15	30	1	0
28	339	2	15	30	1	0
28	340	2	15	30	1	0
28	636	8	15	36	2	0.001
29	354	1	6	6	0	0
29	379	1	6	6	0	0
29	598	1	6	6	0	0
29	640	39	6	47	1	0.001
29	660	4	6	12	0	0
29	1050	2	6	7	0	0
30	640	39	2	40	0	0
30	1009	1	2	2	0	0
31	487	4	10	23	0	0
31	560	1	10	10	0	0
31	605	5	10	28	0	0
31	640	39	10	83	2	0.002
31	711	13	10	52	1	0.002
31	713	23	10	60	1	0.002
31	853	23	10	62	1	0.002
31	854	8	10	39	1	0
31	1159	2	10	12	0	0
31	1238	1	10	10	0	0
32	497	1	3	3	0	0
32	761	1	3	3	0	0
32	867	1	3	3	0	0
33	654	2	20	22	1	0
33	688	1	20	20	0	0
33	709	1	20	20	0	0
33	710	1	20	20	0	0
33	742	1	20	20	0	0
33	754	1	20	20	0	0
33	773	1	20	20	0	0
33	776	1	20	20	0	0
33	777	1	20	20	0	0
33	782	1	20	20	0	0
33	783	1	20	20	0	0
33	789	1	20	20	0	0
33	797	1	20	20	0	0
33	806	1	20	20	0	0
33	818	1	20	20	0	0
33	832	1	20	20	0	0
33	868	1	20	20	0	0
33	878	2	20	22	1	0
33	894	1	20	20	0	0
33	898	1	20	20	0	0
34	845	2	1	2	0	0
35	247	4	63	84	4	0
35	287	2	63	67	2	0
35	319	1	63	63	0	0
35	350	7	63	97	6	0.001
35	351	1	63	63	0	0
35	363	3	63	82	4	0
35	375	5	63	92	4	0
35	392	3	63	77	4	0
35	550	1	63	63	0	0
35	605	5	63	92	4	0
35	622	1	63	63	0	0
35	624	2	63	64	2	0
35	636	8	63	90	6	0.001
35	640	39	63	178	19	0.01
35	649	5	63	88	4	0
35	660	4	63	77	4	0
35	707	2	63	73	2	0
35	711	13	63	136	6	0.003
35	713	23	63	147	6	0.007
35	719	1	63	63	0	0.002
35	736	1	63	63	0	0.002
35	759	1	63	63	0	0.002
35	769	1	63	63	0	0.002
35	770	15	63	115	6	0.006
35	775	1	63	63	0	0.002
35	778	1	63	63	0	0.002
35	785	1	63	63	0	0.002
35	787	1	63	63	0	0.002
35	792	1	63	63	0	0.002
35	793	1	63	63	0	0.002
35	794	1	63	63	0	0.002
35	799	1	63	63	0	0.002
35	803	1	63	63	0	0.002
35	805	1	63	63	0	0.002
35	810	1	63	63	0	0.002
35	816	1	63	63	0	0.002
35	829	3	63	75	4	0.003
35	830	2	63	64	2	0.002
35	843	1	63	63	0	0.002
35	849	3	63	78	4	0.003
35	851	3	63	78	4	0.003
35	853	23	63	151	6	0.008
35	854	8	63	103	6	0.005
35	857	50	63	139	22	0.021
35	861	3	63	69	4	0.003
35	862	1	63	63	0	0.002
35	863	1	63	63	0	0.002
35	872	1	63	63	0	0.002
35	882	1	63	63	0	0.002
35	885	31	63	123	7	0.009
35	895	1	63	63	0	0.002
35	1042	1	63	63	0	0.002
35	1067	2	63	69	2	0.002
35	1095	1	63	63	0	0.002
35	1098	6	63	108	4	0.005
35	1117	1	63	63	0	0.002
35	1150	1	63	63	0	0.002
35	1154	3	63	70	4	0.003
35	1160	1	63	63	0	0.002
35	1212	3	63	76	4	0.003
35	1274	7	63	94	6	0.005
35	1283	1	63	63	0	0.002
35	1307	2	63	67	2	0.002
36	770	15	2	17	0	0
36	980	2	2	4	0	0
37	626	1	13	13	0	0
37	640	39	13	78	4	0.001
37	649	5	13	28	1	0
37	711	13	13	48	2	0
37	713	23	13	64	2	0
37	718	4	13	20	1	0
37	732	4	13	17	1	0
37	770	15	13	44	2	0
37	820	1	13	13	0	0
37	835	1	13	13	0	0
37	855	2	13	14	1	0
37	858	1	13	13	0	0
37	885	31	13	61	2	0
38	732	4	1	4	0	0
39	228	2	24	37	1	0
39	359	1	24	24	0	0
39	364	1	24	24	0	0
39	408	1	24	24	0	0
39	409	1	24	24	0	0
39	423	2	24	37	1	0
39	830	2	24	25	1	0
39	979	2	24	37	1	0
39	981	2	24	37	1	0
39	982	2	24	37	1	0
39	983	1	24	24	0	0
39	984	1	24	24	0	0
39	985	1	24	24	0	0
39	987	1	24	24	0	0
39	1031	2	24	37	1	0
39	1109	2	24	37	1	0
39	1121	1	24	24	0	0
39	1213	1	24	24	0	0
39	1271	2	24	37	1	0
39	1272	2	24	37	1	0
39	1273	2	24	37	1	0
39	1278	2	24	37	1	0
39	1284	2	24	37	1	0
39	1294	2	24	37	1	0
40	885	31	1	31	0	0
41	382	1	3	3	0	0
41	886	1	3	3	0	0
41	887	1	3	3	0	0
42	487	4	7	19	0	0
42	640	39	7	71	2	0.001
42	711	13	7	40	1	0
42	853	23	7	54	1	0
42	854	8	7	31	1	0
42	857	50	7	66	2	0.002
42	1229	1	7	7	0	0
43	857	50	2	51	0	0.002
43	1051	1	2	2	0	0
44	284	1	3	3	0	0
44	459	1	3	3	0	0
44	857	50	3	52	0	0.002
45	640	39	1	39	0	0.001
46	431	1	2	2	0	0
46	857	50	2	51	0	0.001
47	717	1	3	3	0	0
47	910	1	3	3	0	0
47	911	5	3	7	0	0
48	342	2	2	3	0	0
48	713	23	2	24	0	0.001
49	640	39	2	40	0	0.001
49	1089	1	2	2	0	0
50	744	3	2	4	0	0
50	1008	1	2	2	0	0
51	347	2	2	3	0	0
51	770	15	2	16	0	0.001
52	857	50	2	51	0	0.001
52	1175	1	2	2	0	0
53	247	4	29	44	2	0
53	274	2	29	38	1	0
53	294	1	29	29	0	0
53	316	1	29	29	0	0
53	327	4	29	34	2	0
53	353	1	29	29	0	0
53	371	1	29	29	0	0
53	466	1	29	29	0	0
53	487	4	29	43	2	0
53	492	2	29	32	1	0
53	640	39	29	118	9	0.005
53	649	5	29	53	2	0
53	660	4	29	43	2	0
53	711	13	29	83	3	0
53	713	23	29	92	3	0.002
53	735	1	29	29	0	0
53	853	23	29	93	3	0.002
53	854	8	29	62	3	0
53	892	2	29	31	1	0
53	961	2	29	31	1	0
53	1044	2	29	32	1	0
53	1057	1	29	29	0	0
53	1090	2	29	38	1	0
53	1098	6	29	62	2	0
53	1104	1	29	29	0	0
53	1148	1	29	29	0	0
53	1261	1	29	29	0	0
53	1262	1	29	29	0	0
53	1274	7	29	55	3	0
54	223	3	8	13	0	0
54	511	2	8	11	0	0
54	529	1	8	8	0	0
54	540	1	8	8	0	0
54	583	1	8	8	0	0
54	597	3	8	13	0	0
54	640	39	8	46	2	0.001
54	1211	1	8	8	0	0
55	221	1	21	21	0	0
55	276	1	21	21	0	0
55	282	1	21	21	0	0
55	368	3	21	24	2	0
55	383	1	21	21	0	0
55	428	2	21	23	1	0
55	468	1	21	21	0	0
55	517	1	21	21	0	0
55	538	1	21	21	0	0
55	588	2	21	23	1	0
55	593	1	21	21	0	0
55	602	1	21	21	0	0
55	610	1	21	21	0	0
55	885	31	21	56	3	0.004
55	917	1	21	21	0	0
55	920	1	21	21	0	0
55	952	1	21	21	0	0
55	1038	5	21	28	2	0
55	1112	2	21	22	1	0
55	1113	1	21	21	0	0
55	1250	2	21	23	1	0
56	384	1	9	9	0	0
56	385	1	9	9	0	0
56	386	1	9	9	0	0
56	387	1	9	9	0	0
56	388	1	9	9	0	0
56	389	1	9	9	0	0
56	390	1	9	9	0	0
56	391	1	9	9	0	0
56	885	31	9	39	1	0.001
57	461	1	2	2	0	0
57	857	50	2	51	0	0.001
58	846	4	1	4	0	0
59	489	1	6	6	0	0
59	561	2	6	8	0	0
59	908	4	6	10	0	0
59	946	1	6	6	0	0
59	947	1	6	6	0	0
59	1277	1	6	6	0	0
60	358	1	2	2	0	0
60	752	4	2	5	0	0
61	499	3	8	13	0	0
61	551	3	8	11	0	0
61	564	1	8	8	0	0
61	579	1	8	8	0	0
61	594	2	8	12	0	0
61	885	31	8	39	1	0.001
61	1055	2	8	12	0	0
61	1146	3	8	13	0	0
62	225	5	8	13	0	0
62	469	1	8	8	0	0
62	544	2	8	10	0	0
62	572	2	8	9	0	0
62	770	15	8	22	1	0.001
62	1112	2	8	9	0	0
62	1223	1	8	8	0	0
62	1295	1	8	8	0	0
63	442	1	4	4	0	0
63	621	1	4	4	0	0
63	906	3	4	7	0	0
63	1242	2	4	6	0	0
64	224	1	38	38	0	0
64	228	2	38	51	1	0
64	229	1	38	38	0	0
64	317	1	38	38	0	0
64	403	1	38	38	0	0
64	404	1	38	38	0	0
64	405	1	38	38	0	0
64	406	1	38	38	0	0
64	407	1	38	38	0	0
64	423	2	38	51	1	0
64	441	1	38	38	0	0
64	452	1	38	38	0	0
64	456	1	38	38	0	0
64	476	1	38	38	0	0
64	490	1	38	38	0	0
64	508	1	38	38	0	0
64	609	1	38	38	0	0
64	620	1	38	38	0	0
64	813	2	38	39	1	0
64	979	2	38	51	1	0
64	981	2	38	51	1	0
64	982	2	38	51	1	0
64	1031	2	38	51	1	0
64	1109	2	38	51	1	0
64	1127	1	38	38	0	0
64	1128	1	38	38	0	0
64	1162	1	38	38	0	0
64	1183	1	38	38	0	0
64	1194	1	38	38	0	0
64	1202	1	38	38	0	0
64	1243	1	38	38	0	0
64	1265	1	38	38	0	0
64	1271	2	38	51	1	0
64	1272	2	38	51	1	0
64	1273	2	38	51	1	0
64	1278	2	38	51	1	0
64	1284	2	38	51	1	0
64	1294	2	38	51	1	0
65	436	1	3	3	0	0
65	506	1	3	3	0	0
65	734	1	3	3	0	0
66	715	4	1	4	0	0
67	861	3	1	3	0	0
68	447	1	4	4	0	0
68	837	1	4	4	0	0
68	855	2	4	5	0	0
68	857	50	4	53	0	0.001
69	460	1	2	2	0	0
69	857	50	2	51	0	0.001
70	568	2	2	4	0	0
70	857	50	2	52	0	0.001
71	493	3	2	6	0	0
71	857	50	2	53	0	0.001
72	627	2	1	2	0	0
73	375	5	6	13	0	0
73	711	13	6	22	0	0
73	880	1	6	6	0	0
73	961	2	6	8	0	0
73	970	1	6	6	0	0
73	1144	7	6	14	0	0
74	464	1	2	2	0	0
74	885	31	2	32	0	0.001
75	458	1	2	2	0	0
75	857	50	2	51	0	0.001
76	520	1	2	2	0	0
76	857	50	2	51	0	0.001
77	501	1	2	2	0	0
77	903	2	2	3	0	0
78	260	1	12	12	0	0
78	261	1	12	12	0	0
78	262	1	12	12	0	0
78	263	1	12	12	0	0
78	264	1	12	12	0	0
78	265	1	12	12	0	0
78	266	1	12	12	0	0
78	267	1	12	12	0	0
78	268	1	12	12	0	0
78	269	1	12	12	0	0
78	270	1	12	12	0	0
78	885	31	12	42	2	0.004
79	481	1	2	2	0	0
79	857	50	2	51	0	0.001
80	495	1	2	2	0	0
80	635	1	2	2	0	0
81	885	31	1	31	0	0
82	537	1	3	3	0	0
82	731	1	3	3	0	0
82	1240	1	3	3	0	0
83	362	3	15	18	1	0
83	375	5	15	31	1	0
83	470	4	15	29	1	0
83	486	1	15	15	0	0
83	571	1	15	15	0	0
83	572	2	15	16	1	0
83	585	3	15	23	1	0
83	603	2	15	19	1	0
83	605	5	15	33	1	0
83	640	39	15	83	6	0.005
83	732	4	15	19	1	0
83	853	23	15	66	2	0.003
83	854	8	15	41	2	0
83	977	1	15	15	0	0
83	1098	6	15	40	1	0
84	601	3	5	7	0	0
84	649	5	5	9	0	0
84	1088	1	5	5	0	0
84	1195	2	5	6	0	0
84	1196	1	5	5	0	0
85	755	2	1	2	0	0
86	327	4	6	11	0	0
86	487	4	6	13	0	0
86	601	3	6	8	0	0
86	640	39	6	48	1	0.001
86	955	1	6	6	0	0
86	1230	2	6	7	0	0
87	640	39	1	39	0	0
88	640	39	1	39	0	0
89	885	31	2	32	0	0
89	986	1	2	2	0	0
90	350	7	7	19	1	0
90	470	4	7	14	0	0
90	640	39	7	55	2	0.001
90	758	2	7	9	0	0
90	791	1	7	7	0	0
90	802	1	7	7	0	0
90	1115	3	7	10	0	0
91	505	1	116	116	0	0
91	521	1	116	116	0	0
91	522	1	116	116	0	0
91	523	1	116	116	0	0
91	524	1	116	116	0	0
91	525	1	116	116	0	0
91	526	1	116	116	0	0
91	527	1	116	116	0	0
91	528	1	116	116	0	0
91	614	1	116	116	0	0
91	615	1	116	116	0	0
91	616	1	116	116	0	0
91	617	1	116	116	0	0
91	625	1	116	116	0	0
91	629	1	116	116	0	0
91	630	1	116	116	0	0
91	631	1	116	116	0	0
91	632	1	116	116	0	0
91	634	1	116	116	0	0
91	636	8	116	136	7	0.003
91	639	1	116	116	0	0
91	644	1	116	116	0	0
91	650	2	116	119	2	0.005
91	654	2	116	118	2	0.005
91	655	1	116	116	0	0
91	658	2	116	117	2	0.005
91	667	2	116	118	2	0.005
91	670	1	116	116	0	0
91	671	1	116	116	0	0
91	672	1	116	116	0	0
91	673	1	116	116	0	0
91	674	1	116	116	0	0
91	675	1	116	116	0	0
91	676	1	116	116	0	0
91	678	1	116	116	0	0
91	679	1	116	116	0	0
91	680	1	116	116	0	0
91	681	1	116	116	0	0
91	682	1	116	116	0	0
91	683	1	116	116	0	0
91	684	1	116	116	0	0
91	685	1	116	116	0	0
91	686	1	116	116	0	0
91	687	1	116	116	0	0
91	689	1	116	116	0	0
91	690	1	116	116	0	0
91	691	1	116	116	0	0
91	692	1	116	116	0	0
91	693	1	116	116	0	0
91	694	1	116	116	0	0
91	695	1	116	116	0	0
91	696	1	116	116	0	0
91	697	1	116	116	0	0
91	698	1	116	116	0	0
91	699	1	116	116	0	0
91	700	1	116	116	0	0
91	701	1	116	116	0	0
91	702	1	116	116	0	0
91	703	1	116	116	0	0
91	704	1	116	116	0	0
91	705	1	116	116	0	0
91	708	1	116	116	0	0
91	713	23	116	157	10	0.01
91	715	4	116	120	1	0.002
91	718	4	116	125	1	0.002
91	724	1	116	116	0	0
91	725	1	116	116	0	0
91	726	1	116	116	0	0
91	727	1	116	116	0	0
91	728	1	116	116	0	0
91	729	1	116	116	0	0
91	737	1	116	116	0	0
91	738	1	116	116	0	0
91	750	1	116	116	0	0
91	751	1	116	116	0	0
91	762	1	116	116	0	0
91	770	15	116	146	10	0.013
91	771	1	116	116	0	0
91	774	1	116	116	0	0
91	780	1	116	116	0	0
91	786	1	116	116	0	0
91	788	1	116	116	0	0
91	790	1	116	116	0	0
91	796	1	116	116	0	0
91	798	1	116	116	0	0
91	804	1	116	116	0	0
91	807	1	116	116	0	0
91	808	1	116	116	0	0
91	811	1	116	116	0	0
91	815	1	116	116	0	0
91	817	1	116	116	0	0
91	819	1	116	116	0	0
91	831	2	116	118	1	0
91	838	1	116	116	0	0
91	840	1	116	116	0	0
91	841	2	116	117	1	0
91	842	2	116	118	1	0
91	861	3	116	122	1	0
91	870	1	116	116	0	0
91	871	1	116	116	0	0
91	874	1	116	116	0	0
91	875	1	116	116	0	0
91	877	1	116	116	0	0
91	878	2	116	118	1	0.003
91	879	1	116	116	0	0
91	883	1	116	116	0	0
91	885	31	116	165	21	0.021
91	890	1	116	116	0	0
91	892	2	116	118	1	0.003
91	893	1	116	116	0	0
91	905	1	116	116	0	0
91	906	3	116	118	1	0.005
91	907	1	116	116	0	0
91	909	1	116	116	0	0
91	911	5	116	124	2	0.007
91	1144	7	116	130	6	0.008
92	857	50	2	51	0	0
92	1114	1	2	2	0	0
93	640	39	1	39	0	0
94	372	1	5	5	0	0
94	565	2	5	6	0	0
94	575	1	5	5	0	0
94	813	2	5	6	0	0
94	1147	1	5	5	0	0
95	640	39	1	39	0	0
96	225	5	3	11	0	0
96	414	2	3	6	0	0
96	885	31	3	37	1	0
97	652	2	1	2	0	0
98	274	2	23	32	1	0.001
98	315	1	23	23	0	0
98	363	3	23	37	1	0.002
98	425	2	23	27	1	0.001
98	623	2	23	24	1	0.001
98	640	39	23	103	4	0.007
98	649	5	23	45	1	0.002
98	652	2	23	24	1	0.001
98	657	4	23	33	1	0.002
98	669	1	23	23	0	0
98	711	13	23	70	3	0.003
98	713	23	23	82	3	0.003
98	744	3	23	25	1	0.002
98	748	1	23	23	0	0
98	749	1	23	23	0	0
98	755	2	23	24	1	0.001
98	836	1	23	23	0	0
98	852	1	23	23	0	0
98	853	23	23	80	3	0.003
98	953	2	23	24	1	0.001
98	1090	2	23	32	1	0.001
98	1098	6	23	53	2	0.002
98	1274	7	23	47	2	0.003
99	715	4	1	4	0	0
100	713	23	1	23	0	0
101	604	2	2	4	0	0
101	770	15	2	17	0	0
102	292	1	3	3	0	0
102	293	1	3	3	0	0
102	824	2	3	4	0	0
103	543	1	9	9	0	0
103	563	1	9	9	0	0
103	596	1	9	9	0	0
103	641	1	9	9	0	0
103	642	1	9	9	0	0
103	651	1	9	9	0	0
103	713	23	9	32	2	0
103	842	2	9	11	0	0
103	1125	1	9	9	0	0
104	640	39	1	39	0	0
105	853	23	1	23	0	0
106	857	50	2	52	0	0
106	934	2	2	4	0	0
107	857	50	2	51	0	0
107	1233	1	2	2	0	0
108	499	3	2	4	0	0
108	857	50	2	51	0	0
109	568	2	2	4	0	0
109	857	50	2	52	0	0
110	846	4	1	4	0	0
111	845	2	2	3	0	0
111	846	4	2	5	0	0
112	226	1	4	4	0	0
112	440	1	4	4	0	0
112	640	39	4	42	1	0.001
112	1286	1	4	4	0	0
113	627	2	1	2	0	0
114	254	2	6	9	0	0
114	885	31	6	40	1	0.001
114	1038	5	6	14	0	0
114	1123	1	6	6	0	0
114	1256	1	6	6	0	0
114	1257	1	6	6	0	0
115	857	50	3	53	2	0.001
115	934	2	3	5	0	0
115	1181	1	3	3	0	0
116	857	50	1	50	0	0
117	752	4	1	4	0	0
118	559	1	2	2	0	0
118	857	50	2	51	0	0
119	833	2	1	2	0	0
120	437	1	4	4	0	0
120	502	1	4	4	0	0
120	900	1	4	4	0	0
120	919	1	4	4	0	0
121	606	1	4	4	0	0
121	607	1	4	4	0	0
121	623	2	4	5	0	0
121	1096	1	4	4	0	0
122	647	4	1	4	0	0
123	857	50	2	51	0	0
123	1056	1	2	2	0	0
124	348	1	44	44	0	0.001
124	363	3	44	61	1	0.001
124	432	1	44	44	0	0.001
124	448	2	44	46	1	0.001
124	462	1	44	44	0	0.001
124	470	4	44	58	1	0.001
124	471	1	44	44	0	0.001
124	585	3	44	53	1	0.001
124	605	5	44	70	1	0.001
124	633	1	44	44	0	0.001
124	640	39	44	129	7	0.008
124	666	1	44	44	0	0.001
124	668	4	44	48	1	0.001
124	677	1	44	44	0	0.001
124	711	13	44	92	4	0.001
124	713	23	44	104	4	0.005
124	721	1	44	44	0	0.001
124	733	1	44	44	0	0.001
124	753	1	44	44	0	0.001
124	779	1	44	44	0	0.001
124	781	1	44	44	0	0.001
124	784	1	44	44	0	0.001
124	795	1	44	44	0	0.001
124	800	1	44	44	0	0.001
124	801	1	44	44	0	0.001
124	809	1	44	44	0	0.001
124	812	1	44	44	0	0.001
124	814	1	44	44	0	0.001
124	849	3	44	59	1	0.001
124	851	3	44	59	1	0.001
124	853	23	44	112	4	0.005
124	854	8	44	80	4	0.001
124	896	1	44	44	0	0.001
124	897	1	44	44	0	0.001
124	899	1	44	44	0	0.001
124	903	2	44	45	1	0.001
124	904	1	44	44	0	0.001
124	930	1	44	44	0	0.001
124	1098	6	44	79	3	0.001
124	1118	1	44	44	0	0.001
124	1124	3	44	50	1	0.001
124	1157	1	44	44	0	0.001
124	1212	3	44	57	1	0.001
124	1270	1	44	44	0	0.001
125	853	23	1	23	0	0
126	252	2	16	17	1	0.001
126	342	2	16	17	1	0.001
126	397	1	16	16	0	0.001
126	398	1	16	16	0	0.001
126	399	2	16	17	1	0.001
126	400	1	16	16	0	0.001
126	401	1	16	16	0	0.001
126	402	1	16	16	0	0.001
126	449	1	16	16	0	0.001
126	450	1	16	16	0	0.001
126	507	3	16	18	1	0.001
126	608	1	16	16	0	0.001
126	911	5	16	20	1	0.001
126	963	1	16	16	0	0.001
126	1155	1	16	16	0	0.001
126	1239	1	16	16	0	0.001
127	250	2	47	48	1	0.001
127	275	1	47	47	0	0.001
127	287	2	47	51	1	0.001
127	327	4	47	64	1	0.001
127	328	2	47	62	1	0.001
127	329	2	47	62	1	0.001
127	330	2	47	62	1	0.001
127	331	2	47	62	1	0.001
127	332	2	47	62	1	0.001
127	333	2	47	62	1	0.001
127	334	2	47	62	1	0.001
127	335	2	47	62	1	0.001
127	336	2	47	62	1	0.001
127	337	2	47	62	1	0.001
127	338	2	47	62	1	0.001
127	339	2	47	62	1	0.001
127	340	2	47	62	1	0.001
127	362	3	47	51	1	0.001
127	424	1	47	47	0	0.001
127	491	1	47	47	0	0.001
127	500	1	47	47	0	0.001
127	504	1	47	47	0	0.001
127	570	1	47	47	0	0.001
127	573	1	47	47	0	0.001
127	604	2	47	49	1	0.001
127	636	8	47	76	4	0.001
127	718	4	47	54	1	0.001
127	770	15	47	72	4	0.001
127	826	1	47	47	0	0.001
127	833	2	47	48	1	0.001
127	911	5	47	54	1	0.001
127	925	2	47	50	1	0.001
127	928	1	47	47	0	0.001
127	980	2	47	49	1	0.001
127	1036	1	47	47	0	0
127	1079	1	47	47	0	0
127	1120	2	47	50	1	0
127	1153	1	47	47	0	0
127	1154	3	47	54	1	0
127	1182	1	47	47	0	0
127	1245	1	47	47	0	0
127	1246	1	47	47	0	0
127	1247	1	47	47	0	0
127	1248	1	47	47	0	0
127	1249	1	47	47	0	0
127	1258	1	47	47	0	0
127	1259	1	47	47	0	0
128	864	2	1	2	0	0
129	640	39	1	39	0	0
130	531	4	2	6	0	0
130	638	2	2	4	0	0
131	350	7	4	15	0	0
131	640	39	4	48	1	0.001
131	1142	2	4	5	0	0
131	1235	2	4	6	0	0
132	376	1	15	15	0	0
132	380	3	15	18	1	0
132	410	1	15	15	0	0
132	411	1	15	15	0	0
132	412	1	15	15	0	0
132	636	8	15	30	3	0
132	640	39	15	62	4	0.001
132	663	1	15	15	0	0
132	828	1	15	15	0	0
132	848	1	15	15	0	0
132	885	31	15	56	4	0.001
132	935	1	15	15	0	0
132	1144	7	15	27	2	0
132	1285	1	15	15	0	0
132	1307	2	15	19	1	0
133	640	39	1	39	0	0
134	493	3	2	6	0	0
134	857	50	2	53	0	0
135	640	39	11	62	2	0.001
135	713	23	11	44	2	0.001
135	758	2	11	13	0	0
135	956	1	11	11	0	0
135	957	1	11	11	0	0
135	964	1	11	11	0	0
135	965	1	11	11	0	0
135	1033	1	11	11	0	0
135	1087	1	11	11	0	0
135	1144	7	11	21	1	0
135	1235	2	11	13	0	0
136	289	2	2	4	0	0
136	857	50	2	52	0	0
137	628	1	5	5	0	0
137	662	1	5	5	0	0
137	884	1	5	5	0	0
137	889	1	5	5	0	0
137	891	1	5	5	0	0
138	222	1	28	28	0	0
138	341	1	28	28	0	0
138	347	2	28	29	1	0
138	395	1	28	28	0	0
138	419	1	28	28	0	0
138	422	1	28	28	0	0
138	514	1	28	28	0	0
138	515	1	28	28	0	0
138	541	1	28	28	0	0
138	857	50	28	77	8	0.004
138	939	1	28	28	0	0
138	940	1	28	28	0	0
138	941	1	28	28	0	0
138	942	1	28	28	0	0
138	943	1	28	28	0	0
138	944	1	28	28	0	0
138	945	1	28	28	0	0
138	954	1	28	28	0	0
138	959	1	28	28	0	0
138	1064	1	28	28	0	0
138	1126	1	28	28	0	0
138	1158	1	28	28	0	0
138	1208	1	28	28	0	0
138	1210	1	28	28	0	0
138	1219	1	28	28	0	0
138	1225	1	28	28	0	0
138	1232	1	28	28	0	0
138	1293	1	28	28	0	0
139	640	39	2	40	0	0
139	1302	1	2	2	0	0
140	853	23	2	24	0	0
140	1163	2	2	3	0	0
141	567	1	6	6	0	0
141	586	1	6	6	0	0
141	590	1	6	6	0	0
141	618	1	6	6	0	0
141	713	23	6	29	1	0.001
141	911	5	6	11	0	0
142	547	1	10	10	0	0
142	548	1	10	10	0	0
142	647	4	10	13	0	0
142	656	1	10	10	0	0
142	839	1	10	10	0	0
142	967	1	10	10	0	0
142	968	1	10	10	0	0
142	969	1	10	10	0	0
142	1085	2	10	11	0	0
142	1267	1	10	10	0	0
143	770	15	1	15	0	0
144	227	1	12	12	0	0
144	285	1	12	12	0	0
144	290	1	12	12	0	0
144	507	3	12	15	0	0
144	585	3	12	15	0	0
144	713	23	12	36	2	0.001
144	825	1	12	12	0	0
144	948	1	12	12	0	0
144	949	1	12	12	0	0
144	962	1	12	12	0	0
144	1201	1	12	12	0	0
144	1251	1	12	12	0	0
145	595	2	3	4	0	0
145	640	39	3	41	1	0.001
145	1215	1	3	3	0	0
146	225	5	18	25	1	0.001
146	277	1	18	18	0	0
146	472	2	18	20	1	0
146	477	1	18	18	0	0
146	480	1	18	18	0	0
146	512	1	18	18	0	0
146	513	1	18	18	0	0
146	592	1	18	18	0	0
146	613	1	18	18	0	0
146	715	4	18	22	1	0.001
146	885	31	18	53	4	0.002
146	921	1	18	18	0	0
146	923	1	18	18	0	0
146	938	1	18	18	0	0
146	958	1	18	18	0	0
146	1060	1	18	18	0	0
146	1129	1	18	18	0	0
146	1269	1	18	18	0	0
147	716	1	21	21	0	0
147	988	1	21	21	0	0
147	989	1	21	21	0	0
147	990	1	21	21	0	0
147	991	1	21	21	0	0
147	992	1	21	21	0	0
147	993	1	21	21	0	0
147	994	1	21	21	0	0
147	995	1	21	21	0	0
147	996	1	21	21	0	0
147	997	1	21	21	0	0
147	998	1	21	21	0	0
147	999	1	21	21	0	0
147	1000	1	21	21	0	0
147	1001	1	21	21	0	0
147	1002	1	21	21	0	0
147	1003	1	21	21	0	0
147	1004	1	21	21	0	0
147	1005	1	21	21	0	0
147	1006	1	21	21	0	0
147	1310	1	21	21	0	0
148	453	1	2	2	0	0
148	914	1	2	2	0	0
149	542	1	8	8	0	0
149	664	1	8	8	0	0
149	966	1	8	8	0	0
149	1045	1	8	8	0	0
149	1046	1	8	8	0	0
149	1047	1	8	8	0	0
149	1048	1	8	8	0	0
149	1049	1	8	8	0	0
150	667	2	6	8	0	0
150	885	31	6	38	1	0.001
150	916	1	6	6	0	0
150	1039	1	6	6	0	0
150	1040	1	6	6	0	0
150	1274	7	6	13	0	0
151	380	3	2	5	0	0
151	885	31	2	33	0	0
152	368	3	7	9	0	0
152	503	1	7	7	0	0
152	640	39	7	45	2	0.001
152	974	1	7	7	0	0
152	975	1	7	7	0	0
152	1237	1	7	7	0	0
152	1292	1	7	7	0	0
153	250	2	31	32	1	0
153	356	1	31	31	0	0
153	433	1	31	31	0	0
153	599	2	31	33	1	0
153	711	13	31	54	3	0.001
153	713	23	31	67	3	0.004
153	722	1	31	31	0	0
153	730	1	31	31	0	0
153	885	31	31	69	6	0.004
153	1010	1	31	31	0	0
153	1011	1	31	31	0	0
153	1012	1	31	31	0	0
153	1013	1	31	31	0	0
153	1014	1	31	31	0	0
153	1015	1	31	31	0	0
153	1016	1	31	31	0	0
153	1017	1	31	31	0	0
153	1018	1	31	31	0	0
153	1019	1	31	31	0	0
153	1020	1	31	31	0	0
153	1021	1	31	31	0	0
153	1022	1	31	31	0	0
153	1023	1	31	31	0	0
153	1024	1	31	31	0	0
153	1025	1	31	31	0	0
153	1026	1	31	31	0	0
153	1027	1	31	31	0	0
153	1037	1	31	31	0	0
153	1044	2	31	34	1	0
153	1110	1	31	31	0	0
153	1276	1	31	31	0	0
154	885	31	2	32	0	0
154	1032	1	2	2	0	0
155	245	2	4	8	0	0
155	531	4	4	10	0	0
155	713	23	4	29	1	0
155	1227	2	4	8	0	0
156	362	3	5	10	0	0
156	853	23	5	33	1	0
156	857	50	5	59	3	0.001
156	1120	2	5	8	0	0
156	1154	3	5	11	0	0
157	239	1	34	34	0	0
157	240	1	34	34	0	0
157	242	1	34	34	0	0
157	246	1	34	34	0	0
157	271	1	34	34	0	0
157	272	1	34	34	0	0
157	344	1	34	34	0	0
157	345	1	34	34	0	0
157	346	1	34	34	0	0
157	361	1	34	34	0	0
157	465	2	34	36	1	0
157	518	1	34	34	0	0
157	581	1	34	34	0	0
157	611	1	34	34	0	0
157	612	1	34	34	0	0
157	640	39	34	73	6	0.01
157	822	1	34	34	0	0
157	865	1	34	34	0	0
157	936	1	34	34	0	0
157	937	1	34	34	0	0
157	1043	1	34	34	0	0
157	1052	1	34	34	0	0
157	1054	1	34	34	0	0
157	1084	1	34	34	0	0
157	1111	1	34	34	0	0
157	1115	3	34	38	1	0
157	1116	1	34	34	0	0
157	1149	1	34	34	0	0
157	1193	1	34	34	0	0
157	1209	1	34	34	0	0
157	1217	1	34	34	0	0
157	1289	1	34	34	0	0
157	1290	1	34	34	0	0
157	1291	1	34	34	0	0
158	289	2	2	4	0	0
158	857	50	2	52	0	0
159	853	23	1	23	0	0
160	438	2	7	10	0	0
160	448	2	7	9	0	0
160	853	23	7	30	2	0.001
160	924	2	7	10	0	0
160	1174	1	7	7	0	0
160	1255	1	7	7	0	0
160	1306	2	7	10	0	0
161	857	50	2	51	0	0
161	951	1	2	2	0	0
162	857	50	2	52	0	0
162	1058	2	2	4	0	0
163	392	3	9	14	0	0
163	496	1	9	9	0	0
163	668	4	9	13	0	0.001
163	706	1	9	9	0	0
163	711	13	9	29	2	0.001
163	850	1	9	9	0	0
163	1062	1	9	9	0	0
163	1159	2	9	11	0	0
163	1274	7	9	20	1	0.001
164	247	4	22	37	1	0.001
164	349	2	22	25	1	0
164	350	7	22	48	2	0.001
164	375	5	22	44	1	0.001
164	425	2	22	26	1	0
164	470	4	22	35	1	0.001
164	640	39	22	96	4	0.007
164	648	1	22	22	0	0
164	707	2	22	32	1	0
164	770	15	22	53	3	0.002
164	829	3	22	33	1	0
164	853	23	22	76	3	0.005
164	857	50	22	88	6	0.007
164	915	1	22	22	0	0
164	1061	1	22	22	0	0
164	1065	1	22	22	0	0
164	1098	6	22	50	2	0.001
164	1124	3	22	28	1	0
164	1151	1	22	22	0	0
164	1152	1	22	22	0	0
164	1176	1	22	22	0	0
164	1198	1	22	22	0	0
165	846	4	1	4	0	0
166	230	1	18	18	0	0
166	349	2	18	21	1	0
166	350	7	18	33	2	0.001
166	380	3	18	20	1	0
166	418	1	18	18	0	0
166	605	5	18	29	1	0.001
166	711	13	18	43	3	0.002
166	712	1	18	18	0	0
166	763	1	18	18	0	0
166	770	15	18	42	3	0.002
166	902	1	18	18	0	0
166	926	1	18	18	0	0
166	1067	2	18	24	1	0
166	1068	1	18	18	0	0
166	1161	1	18	18	0	0
166	1228	1	18	18	0	0
166	1230	2	18	19	1	0
166	1274	7	18	32	2	0.001
167	854	8	1	8	0	0
168	416	2	5	7	0	0
168	901	3	5	8	0	0
168	1069	1	5	5	0	0
168	1070	1	5	5	0	0
168	1071	1	5	5	0	0
169	366	1	11	11	0	0
169	533	1	11	11	0	0
169	723	1	11	11	0	0
169	746	1	11	11	0	0
169	766	2	11	12	0	0
169	1028	1	11	11	0	0
169	1082	1	11	11	0	0
169	1122	1	11	11	0	0
169	1143	1	11	11	0	0
169	1281	1	11	11	0	0
169	1282	1	11	11	0	0
170	238	1	21	21	0	0
170	288	1	21	21	0	0
170	446	1	21	21	0	0
170	482	1	21	21	0	0
170	509	1	21	21	0	0
170	519	1	21	21	0	0
170	562	1	21	21	0	0
170	760	1	21	21	0	0
170	922	1	21	21	0	0
170	932	1	21	21	0	0
170	1073	1	21	21	0	0
170	1074	1	21	21	0	0
170	1075	1	21	21	0	0
170	1076	1	21	21	0	0
170	1099	1	21	21	0	0
170	1105	1	21	21	0	0
170	1124	3	21	23	1	0
170	1221	1	21	21	0	0
170	1241	1	21	21	0	0
170	1288	1	21	21	0	0
170	1297	1	21	21	0	0
171	853	23	1	23	0	0
172	853	23	1	23	0	0
173	426	1	3	3	0	0
173	885	31	3	33	1	0
173	1091	1	3	3	0	0
174	885	31	2	32	0	0
174	1072	1	2	2	0	0
175	352	1	11	11	0	0
175	516	1	11	11	0	0
175	599	2	11	13	0	0
175	640	39	11	58	2	0.004
175	713	23	11	44	2	0.003
175	933	1	11	11	0	0
175	1163	2	11	12	0	0
175	1195	2	11	12	0	0
175	1197	1	11	11	0	0
175	1264	1	11	11	0	0
175	1296	2	11	13	0	0
176	661	1	1	1	0	0
177	245	2	4	8	0	0
177	531	4	4	10	0	0
177	713	23	4	29	1	0
177	1227	2	4	8	0	0
178	474	1	3	3	0	0
178	475	1	3	3	0	0
178	752	4	3	6	0	0
179	658	2	6	7	0	0
179	720	1	6	6	0	0
179	860	1	6	6	0	0
179	873	2	6	7	0	0
179	1029	1	6	6	0	0
179	1222	1	6	6	0	0
180	417	1	8	8	0	0
180	467	1	8	8	0	0
180	640	39	8	46	2	0
180	1038	5	8	12	0	0
180	1092	1	8	8	0	0
180	1093	1	8	8	0	0
180	1094	1	8	8	0	0
180	1231	1	8	8	0	0
181	281	2	36	38	1	0
181	350	7	36	64	2	0
181	374	1	36	36	0	0
181	375	5	36	60	1	0
181	392	3	36	49	1	0
181	545	1	36	36	0	0
181	554	1	36	36	0	0
181	555	1	36	36	0	0
181	556	1	36	36	0	0
181	557	1	36	36	0	0
181	558	1	36	36	0	0
181	603	2	36	40	1	0
181	636	8	36	62	3	0
181	640	39	36	124	6	0.01
181	657	4	36	48	1	0
181	711	13	36	85	3	0.004
181	713	23	36	102	3	0.005
181	739	1	36	36	0	0
181	740	1	36	36	0	0
181	741	1	36	36	0	0
181	745	1	36	36	0	0
181	756	1	36	36	0	0
181	765	1	36	36	0	0
181	768	1	36	36	0	0
181	770	15	36	80	3	0.004
181	853	23	36	95	3	0.005
181	857	50	36	107	9	0.016
181	876	1	36	36	0	0
181	881	1	36	36	0	0
181	885	31	36	94	6	0.008
181	925	2	36	39	1	0
181	971	1	36	36	0	0
181	978	1	36	36	0	0
181	1081	1	36	36	0	0
181	1144	7	36	53	2	0
181	1308	1	36	36	0	0
182	531	4	4	8	0	0
182	532	1	4	4	0	0
182	638	2	4	6	0	0
182	1234	1	4	4	0	0
183	360	1	18	18	0	0
183	574	1	18	18	0	0
183	577	1	18	18	0	0
183	647	4	18	21	1	0
183	764	1	18	18	0	0
183	766	2	18	19	1	0
183	1130	1	18	18	0	0
183	1131	1	18	18	0	0
183	1132	1	18	18	0	0
183	1133	1	18	18	0	0
183	1134	1	18	18	0	0
183	1135	1	18	18	0	0
183	1136	1	18	18	0	0
183	1137	1	18	18	0	0
183	1138	1	18	18	0	0
183	1139	1	18	18	0	0
183	1140	1	18	18	0	0
183	1279	1	18	18	0	0
184	443	1	13	13	0	0
184	492	2	13	16	0	0
184	551	3	13	16	0	0
184	552	2	13	15	0	0
184	645	1	13	13	0	0
184	713	23	13	47	2	0
184	743	1	13	13	0	0
184	849	3	13	21	0	0
184	851	3	13	21	0	0
184	853	23	13	46	2	0
184	1059	1	13	13	0	0
184	1173	1	13	13	0	0
184	1296	2	13	15	0	0
185	484	1	7	7	0	0
185	770	15	7	21	2	0
185	1100	1	7	7	0	0
185	1101	1	7	7	0	0
185	1102	1	7	7	0	0
185	1103	1	7	7	0	0
185	1252	1	7	7	0	0
186	747	1	8	8	0	0
186	1165	1	8	8	0	0
186	1166	1	8	8	0	0
186	1167	1	8	8	0	0
186	1168	1	8	8	0	0
186	1169	1	8	8	0	0
186	1170	1	8	8	0	0
186	1171	1	8	8	0	0
187	488	1	8	8	0	0
187	498	1	8	8	0	0
187	772	1	8	8	0	0
187	853	23	8	32	2	0
187	1077	1	8	8	0	0
187	1080	1	8	8	0	0
187	1172	1	8	8	0	0
187	1212	3	8	12	0	0
188	257	1	12	12	0	0
188	258	1	12	12	0	0
188	259	1	12	12	0	0
188	320	1	12	12	0	0
188	421	1	12	12	0	0
188	485	1	12	12	0	0
188	713	23	12	34	2	0
188	929	1	12	12	0	0
188	976	1	12	12	0	0
188	1083	1	12	12	0	0
188	1106	1	12	12	0	0
188	1119	1	12	12	0	0
189	247	4	31	34	1	0
189	278	1	31	31	0	0
189	279	1	31	31	0	0
189	393	1	31	31	0	0
189	416	2	31	33	1	0
189	434	1	31	31	0	0
189	435	1	31	31	0	0
189	444	1	31	31	0	0
189	445	1	31	31	0	0
189	455	1	31	31	0	0
189	457	1	31	31	0	0
189	536	1	31	31	0	0
189	561	2	31	33	1	0
189	665	2	31	32	1	0
189	767	1	31	31	0	0
189	841	2	31	32	1	0
189	901	3	31	35	1	0
189	908	4	31	36	1	0
189	912	1	31	31	0	0
189	972	1	31	31	0	0
189	1178	1	31	31	0	0
189	1184	1	31	31	0	0
189	1185	1	31	31	0	0
189	1186	1	31	31	0	0
189	1187	1	31	31	0	0
189	1188	1	31	31	0	0
189	1189	1	31	31	0	0
189	1190	1	31	31	0	0
189	1191	1	31	31	0	0
189	1192	1	31	31	0	0
189	1236	1	31	31	0	0
190	539	2	5	7	0	0
190	640	39	5	47	1	0
190	660	4	5	11	0	0
190	714	1	5	5	0	0
190	1226	1	5	5	0	0
191	534	2	2	3	0	0
191	857	50	2	51	0	0
192	857	50	2	52	0	0
192	1058	2	2	4	0	0
193	291	1	2	2	0	0
193	821	1	2	2	0	0
194	824	2	1	2	0	0
195	451	1	8	8	0	0
195	913	1	8	8	0	0
195	1204	1	8	8	0	0
195	1205	1	8	8	0	0
195	1206	1	8	8	0	0
195	1207	1	8	8	0	0
195	1275	1	8	8	0	0
195	1301	1	8	8	0	0
196	237	1	17	17	0	0
196	427	1	17	17	0	0
196	438	2	17	20	1	0
196	463	1	17	17	0	0
196	580	1	17	17	0	0
196	854	8	17	24	3	0
196	924	2	17	20	1	0
196	1144	7	17	23	2	0
196	1177	1	17	17	0	0
196	1179	1	17	17	0	0
196	1180	1	17	17	0	0
196	1199	1	17	17	0	0
196	1200	1	17	17	0	0
196	1254	1	17	17	0	0
196	1266	1	17	17	0	0
196	1268	1	17	17	0	0
196	1306	2	17	20	1	0
197	225	5	8	17	0	0
197	254	2	8	11	0	0
197	414	2	8	11	0	0
197	478	1	8	8	0	0
197	479	1	8	8	0	0
197	885	31	8	46	2	0
197	1038	5	8	17	0	0
197	1086	1	8	8	0	0
198	718	4	1	4	0	0
199	318	1	12	12	0	0
199	357	1	12	12	0	0
199	420	1	12	12	0	0
199	454	1	12	12	0	0
199	483	1	12	12	0	0
199	587	1	12	12	0	0
199	591	1	12	12	0	0
199	636	8	12	19	2	0
199	1085	2	12	13	0	0
199	1146	3	12	14	0	0
199	1263	1	12	12	0	0
199	1280	1	12	12	0	0
200	493	3	2	6	0	0
200	857	50	2	53	0	0
201	834	1	4	4	0	0
201	857	50	4	53	3	0
201	866	1	4	4	0	0
201	1253	1	4	4	0	0
202	668	4	2	5	0	0
202	857	50	2	51	0	0
203	853	23	1	23	0	0
204	853	23	1	23	0	0
205	857	50	2	51	0	0
205	1260	1	2	2	0	0
206	223	3	5	9	0	0
206	597	3	5	9	0	0
206	653	1	5	5	0	0
206	1107	1	5	5	0	0
206	1309	1	5	5	0	0
207	640	39	1	39	0	0
208	499	3	8	13	0	0
208	582	1	8	8	0	0
208	594	2	8	12	0	0
208	657	4	8	15	0	0
208	713	23	8	37	2	0.001
208	770	15	8	27	2	0.001
208	1055	2	8	12	0	0
208	1146	3	8	13	0	0
209	223	3	34	39	1	0
209	248	1	34	34	0	0
209	377	1	34	34	0	0
209	465	2	34	36	1	0
209	510	1	34	34	0	0
209	511	2	34	37	1	0
209	535	1	34	34	0	0
209	549	1	34	34	0	0
209	551	3	34	38	1	0
209	552	2	34	36	1	0
209	553	1	34	34	0	0
209	566	1	34	34	0	0
209	584	1	34	34	0	0
209	588	2	34	36	1	0
209	589	1	34	34	0	0
209	597	3	34	39	1	0
209	619	1	34	34	0	0
209	665	2	34	35	1	0
209	757	1	34	34	0	0
209	770	15	34	52	3	0.004
209	885	31	34	70	6	0.004
209	931	1	34	34	0	0
209	973	1	34	34	0	0
209	1030	1	34	34	0	0
209	1034	1	34	34	0	0
209	1035	1	34	34	0	0
209	1078	1	34	34	0	0
209	1115	3	34	37	1	0
209	1145	1	34	34	0	0
209	1164	1	34	34	0	0
209	1214	1	34	34	0	0
209	1216	1	34	34	0	0
209	1244	1	34	34	0	0
209	1299	1	34	34	0	0
210	711	13	2	15	0	0
210	829	3	2	5	0	0
211	396	1	3	3	0	0
211	906	3	3	6	0	0
211	1242	2	3	5	0	0
212	869	1	1	1	0	0
213	350	7	12	26	1	0
213	439	1	12	12	0	0
213	534	2	12	13	0	0
213	539	2	12	14	0	0
213	640	39	12	67	2	0.001
213	657	4	12	21	0	0
213	659	2	12	13	0	0
213	713	23	12	49	2	0.001
213	856	2	12	14	0	0
213	1303	1	12	12	0	0
213	1304	1	12	12	0	0
213	1305	1	12	12	0	0
214	857	50	2	51	0	0
214	1298	1	2	2	0	0
